# Supplementary material for: N′-[(E)-1-(5-Bromo-2-hy­droxy­phen­yl)ethyl­idene]-2-chloro­benzohydrazide
Source: Acta Crystallogr Sect E Struct Rep Online. 2011 Nov 19;67(Pt 12):o3365. doi: 10.1107/S1600536811048495 (PMC3239010; doi:10.1107/S1600536811048495)
Supplement: Supplementary file 2 [file e-67-o3365-Isup2.hkl]

# 
# h,k,l, Fc-squared, Fo-squared, sigma(Fo-squared) and status flag 
# 
data_I
_shelx_title ' 080514f in P2(1)/n' 
_shelx_refln_list_code          4 
_shelx_F_calc_maximum      302.84 
_exptl_crystal_F_000       732.00 
_reflns_d_resolution_high  0.8394 
 
loop_ 
 _symmetry_equiv_pos_as_xyz 
 'x, y, z' 
 '-x+1/2, y+1/2, -z+1/2' 
 '-x, -y, -z' 
 'x-1/2, -y-1/2, z-1/2' 
 
_cell_length_a    14.8607 
_cell_length_b     4.8370 
_cell_length_c    21.3101 
_cell_angle_alpha  90.000 
_cell_angle_beta  106.099 
_cell_angle_gamma  90.000 
 
_shelx_F_squared_multiplier     1.000 
 
loop_ 
 _refln_index_h 
 _refln_index_k 
 _refln_index_l 
 _refln_F_squared_calc 
 _refln_F_squared_meas 
 _refln_F_squared_sigma 
 _refln_observed_status 
   2   0   0      798.26      827.42     34.59 o 
   4   0   0    17143.06    15600.15    450.26 o 
   6   0   0     1261.26     1228.75     42.28 o 
   8   0   0     4186.24     3963.13    121.76 o 
  10   0   0     5533.73     5050.42    241.38 o 
  12   0   0      102.76       40.38     48.90 o 
  14   0   0      128.74      120.79     54.24 o 
  16   0   0       58.92       69.63     59.40 o 
   1   1   0     6982.91     7575.35    146.61 o 
   2   1   0     3262.09     3280.19     69.50 o 
   3   1   0     2065.25     2083.21     45.56 o 
   4   1   0     5580.19     5708.79    118.71 o 
   5   1   0      588.08      684.72     18.34 o 
   6   1   0     1265.74     1163.40     28.25 o 
   7   1   0        4.72       15.15     11.30 o 
   8   1   0      785.32      712.02     27.64 o 
   9   1   0       68.48       69.36     18.06 o 
  10   1   0      422.82      534.77     29.27 o 
  11   1   0       60.92       45.43     38.75 o 
  12   1   0       46.35       34.81     34.36 o 
  13   1   0      125.76      155.88     40.29 o 
  14   1   0       92.40       21.03     39.14 o 
  15   1   0        2.68      -55.53     39.82 o 
  16   1   0       69.61       38.14     44.61 o 
   0   2   0    11772.20    12093.17    307.47 o 
   1   2   0      146.21      200.08     14.79 o 
   2   2   0       54.52       87.28     15.26 o 
   3   2   0      496.25      467.57     20.35 o 
   4   2   0      237.99      231.51     13.69 o 
   5   2   0      590.10      697.82     23.71 o 
   6   2   0       13.33        9.41      9.34 o 
   7   2   0       81.66       90.97     11.48 o 
   8   2   0      272.78      315.10     22.37 o 
   9   2   0      274.90      316.48     24.09 o 
  10   2   0     1348.92     1245.18     43.85 o 
  11   2   0      126.18      155.84     24.19 o 
  12   2   0      205.28      190.85     38.21 o 
  13   2   0        1.31      -21.94     38.80 o 
  14   2   0      140.54       76.96     41.37 o 
  15   2   0       57.67       48.01     44.79 o 
   1   3   0      389.91      431.10     23.70 o 
   2   3   0     1214.96     1256.48     38.95 o 
   3   3   0      273.74      300.30     31.96 o 
   4   3   0     1319.95     1286.02     34.54 o 
   5   3   0       34.32       31.30     11.76 o 
   6   3   0     1516.12     1616.22     37.31 o 
   7   3   0      111.79      123.16     17.52 o 
   8   3   0       61.32       62.77     17.10 o 
   9   3   0       14.00        7.71     17.05 o 
  10   3   0        0.53        5.57     19.56 o 
  11   3   0       83.64       79.18     22.02 o 
  12   3   0      107.77       89.52     24.62 o 
  13   3   0       41.09       99.54     42.31 o 
  14   3   0      124.16       37.08     43.54 o 
   0   4   0      679.26      727.10     65.56 o 
   1   4   0      549.32      544.87     30.93 o 
   2   4   0        0.66      -25.49     16.99 o 
   3   4   0      579.76      575.93     55.33 o 
   4   4   0      468.70      529.76     29.83 o 
   5   4   0       15.21       26.24     16.36 o 
   6   4   0      174.22      162.83     23.24 o 
   7   4   0      303.14      299.29     39.55 o 
   8   4   0       60.58       44.29     19.81 o 
   9   4   0      138.59      154.43     23.48 o 
  10   4   0      237.83      213.03     26.07 o 
  11   4   0      223.88      217.12     27.96 o 
  12   4   0       58.52      116.19     28.69 o 
   1   5   0        3.69       22.40     30.69 o 
   2   5   0       63.02       51.34     32.04 o 
   3   5   0       81.38      112.14     34.06 o 
   4   5   0       29.41       27.47     27.67 o 
   5   5   0       58.02       28.07     37.05 o 
   6   5   0       47.75       72.90     36.52 o 
   7   5   0        2.06      -20.21     25.95 o 
   8   5   0        0.87       39.04     28.33 o 
 -17   0   1        2.15       10.05     59.13 o 
 -15   0   1       25.05        3.53     52.79 o 
 -13   0   1      288.29      357.30     64.11 o 
 -11   0   1     1762.58     1562.79     98.96 o 
  -9   0   1       49.70       34.60     14.62 o 
  -7   0   1     8992.68     8101.35    238.45 o 
  -5   0   1      339.84      281.72     74.16 o 
  -3   0   1    29697.71    28587.18    999.32 o 
  -1   0   1     5651.53     5691.34    222.63 o 
   1   0   1      167.22      165.16      9.51 o 
   3   0   1     8288.56     7806.21    226.86 o 
   5   0   1     1293.96     1470.95     48.22 o 
   7   0   1      617.70      575.03     51.12 o 
   9   0   1      982.36      931.64     70.26 o 
  11   0   1      460.11      492.30     65.56 o 
  13   0   1      344.80      366.81     62.84 o 
  15   0   1        4.55      -34.50     50.62 o 
 -16   1   1       10.39       46.41     45.42 o 
 -15   1   1        3.67      -60.25     40.17 o 
 -14   1   1       42.11       79.12     41.15 o 
 -13   1   1      648.46      623.57    126.59 o 
 -12   1   1       58.54       41.98     75.42 o 
 -11   1   1      134.97      142.87     21.85 o 
 -10   1   1       51.82       41.82     25.70 o 
  -9   1   1       25.73       16.01     18.42 o 
  -8   1   1      296.78      323.40     18.06 o 
  -7   1   1     3926.96     3563.21     76.90 o 
  -6   1   1      472.72      504.52     15.60 o 
  -5   1   1     2137.89     2125.49     46.88 o 
  -4   1   1     9837.48     9808.62    201.05 o 
  -3   1   1    91710.46    88979.86   1798.75 o 
  -2   1   1     8470.51     8888.34    208.04 o 
  -1   1   1      228.70      255.31     13.63 o 
   0   1   1     5161.32     5454.83    117.32 o 
   1   1   1     2476.29     2672.13     53.24 o 
   2   1   1      421.48      420.80     10.63 o 
   3   1   1     4895.34     5174.02    107.65 o 
   4   1   1      365.16      433.11     13.18 o 
   5   1   1    11794.64    11598.45    280.32 o 
   6   1   1       44.25       75.92      9.43 o 
   7   1   1    11006.88     9982.45    225.83 o 
   8   1   1      147.29      221.13     15.25 o 
   9   1   1      629.53      672.05     29.85 o 
  10   1   1      104.29       92.42     20.29 o 
  11   1   1      156.74      179.12     49.40 o 
  12   1   1        3.47      -47.30     31.53 o 
  13   1   1       11.33      -29.45     34.81 o 
  14   1   1        0.92      -42.42     36.89 o 
  15   1   1        1.80      -58.79     39.20 o 
  16   1   1       29.72        3.66     42.57 o 
 -16   2   1       12.09       34.58     47.63 o 
 -15   2   1       16.84      -20.86     43.00 o 
 -14   2   1        7.04      -53.36     40.65 o 
 -13   2   1      180.53      227.56     42.08 o 
 -12   2   1       33.73        1.26     22.68 o 
 -11   2   1      480.82      469.54     35.57 o 
 -10   2   1      253.51      279.12     24.90 o 
  -9   2   1      787.26      820.43     32.60 o 
  -8   2   1       91.38      133.25     14.22 o 
  -7   2   1      381.88      404.65     17.22 o 
  -6   2   1      113.86      150.15     12.52 o 
  -5   2   1     1665.52     1569.52     38.79 o 
  -4   2   1      284.16      299.73     14.47 o 
  -3   2   1     6432.56     6658.54    160.59 o 
  -2   2   1      615.18      577.88     27.98 o 
  -1   2   1     8091.20     8335.23    237.13 o 
   0   2   1       67.89       84.91     11.33 o 
   1   2   1     6165.94     6809.44    125.27 o 
   2   2   1     1627.84     1802.98     38.10 o 
   3   2   1     2283.93     2175.53     43.07 o 
   4   2   1     1653.85     1787.28     36.56 o 
   5   2   1      286.08      337.52     18.40 o 
   6   2   1       64.28       53.71     10.30 o 
   7   2   1       19.40       20.60      9.88 o 
   8   2   1      336.78      411.84     25.92 o 
   9   2   1     1110.39     1064.61     48.88 o 
  10   2   1      308.21      334.04     35.71 o 
  11   2   1       75.30       63.55     18.02 o 
  12   2   1        0.31      -33.71     49.30 o 
  13   2   1      192.97      178.42     42.43 o 
  14   2   1        0.62      -11.05     40.53 o 
  15   2   1        0.09      -62.72     41.81 o 
 -14   3   1       86.73       75.25     48.26 o 
 -13   3   1       50.97       29.40     39.18 o 
 -12   3   1      106.49      113.59     37.89 o 
 -11   3   1        3.22      -19.54     22.89 o 
 -10   3   1       14.44      -15.07     20.82 o 
  -9   3   1        4.14       -4.61     19.91 o 
  -8   3   1       19.06        3.88     18.14 o 
  -7   3   1      607.61      570.04     24.12 o 
  -6   3   1      217.09      276.06     21.22 o 
  -5   3   1       32.44       49.33     13.97 o 
  -4   3   1      410.57      418.62     30.92 o 
  -3   3   1     2198.70     2046.57     72.47 o 
  -2   3   1       25.62       29.71     14.33 o 
  -1   3   1       30.48       21.86     14.53 o 
   0   3   1      510.67      509.29     25.04 o 
   1   3   1      422.39      411.16     19.15 o 
   2   3   1      800.36      878.25     47.29 o 
   3   3   1      233.52      208.55     18.26 o 
   4   3   1      578.94      576.84     22.00 o 
   5   3   1       44.33       48.12     11.91 o 
   6   3   1      190.65      204.79     15.17 o 
   7   3   1     1996.19     1772.60     45.14 o 
   8   3   1      387.58      395.16     25.60 o 
   9   3   1      861.84      846.56     30.86 o 
  10   3   1        1.49       -8.44     18.16 o 
  11   3   1      253.07      280.31     25.04 o 
  12   3   1        2.95      -29.58     37.40 o 
  13   3   1        6.36       -8.25     38.95 o 
  14   3   1       18.15      -26.17     44.24 o 
 -12   4   1        6.68      -38.83     25.89 o 
 -11   4   1        1.47      -35.24     23.50 o 
 -10   4   1        5.76      -18.52     22.36 o 
  -9   4   1      113.16      126.42     23.44 o 
  -8   4   1        0.79      -17.49     21.28 o 
  -7   4   1      285.55      288.74     27.10 o 
  -6   4   1       34.92       27.02     17.60 o 
  -5   4   1       32.98        6.39     16.70 o 
  -4   4   1      218.84      220.93     22.88 o 
  -3   4   1       62.06       77.21     19.68 o 
  -2   4   1       41.20       18.34     18.38 o 
  -1   4   1      820.61      786.78     34.82 o 
   0   4   1      120.25       96.61     21.17 o 
   1   4   1      123.21      157.14     29.96 o 
   2   4   1       93.54       54.34     26.03 o 
   3   4   1      545.01      586.70     37.79 o 
   4   4   1       24.11       18.24     16.58 o 
   5   4   1      101.49       98.52     17.79 o 
   6   4   1        6.46      -13.91     18.92 o 
   7   4   1        0.28        8.43     20.32 o 
   8   4   1       19.67       -1.58     18.86 o 
   9   4   1       63.82       41.80     21.55 o 
  10   4   1       17.15      -16.99     22.01 o 
  11   4   1       44.48       28.31     24.96 o 
  12   4   1       25.46       19.90     27.47 o 
  -8   5   1        4.62        8.67     27.39 o 
  -7   5   1      111.63       83.44     30.62 o 
  -6   5   1       49.79       31.58     32.12 o 
  -5   5   1        3.95       -2.56     20.89 o 
  -4   5   1      329.66      340.77     31.16 o 
  -3   5   1      131.15      179.13     28.05 o 
  -2   5   1       72.77       86.33     33.95 o 
  -1   5   1        0.36        3.22     33.18 o 
   0   5   1      378.40      379.66     55.73 o 
   1   5   1       67.56       18.00     30.17 o 
   2   5   1        5.16       41.36     30.66 o 
   3   5   1      357.40      336.67     40.77 o 
   4   5   1      195.57      282.65     34.73 o 
   5   5   1        8.34       50.74     38.08 o 
   6   5   1       10.16        7.43     35.41 o 
   7   5   1       54.90       47.95     37.69 o 
   8   5   1       85.85      130.92     69.36 o 
 -16   0   2       85.69      142.98     62.66 o 
 -14   0   2        1.04       21.01     52.16 o 
 -12   0   2      139.38      193.68     56.51 o 
 -10   0   2      637.14      620.95     31.29 o 
  -8   0   2      870.70      813.69     33.73 o 
  -6   0   2     5156.61     4462.20    192.62 o 
  -4   0   2     3943.71     3840.63    156.90 o 
  -2   0   2      266.76      270.65     14.76 o 
   0   0   2     6670.47     7535.34    294.07 o 
   2   0   2    23662.03    21922.38    854.14 o 
   4   0   2    25203.28    24924.54   1069.71 o 
   6   0   2      359.61      402.39     45.28 o 
   8   0   2      890.17      953.82     68.54 o 
  10   0   2       39.17       -8.06     42.38 o 
  12   0   2      257.46      382.83     62.12 o 
  14   0   2      265.01      240.50     60.49 o 
  16   0   2      133.67      151.31     61.85 o 
 -17   1   2        0.31      -11.70     48.54 o 
 -16   1   2       54.12       29.67     49.03 o 
 -15   1   2        1.66      -19.23     41.44 o 
 -14   1   2      505.16      438.25    107.03 o 
 -13   1   2      168.69      172.80     42.15 o 
 -12   1   2       29.31       -6.22     33.28 o 
 -11   1   2      497.83      553.41     35.88 o 
 -10   1   2      293.21      266.75     22.46 o 
  -9   1   2      358.66      348.12     16.44 o 
  -8   1   2      671.83      605.79     26.04 o 
  -7   1   2     1413.60     1368.64     33.19 o 
  -6   1   2      147.82      183.31     12.44 o 
  -5   1   2     4353.02     4432.81     93.20 o 
  -4   1   2    12946.22    13326.30    271.95 o 
  -3   1   2      534.50      524.67     15.01 o 
  -2   1   2       74.14      104.12     10.22 o 
  -1   1   2       81.04      100.99     10.10 o 
   0   1   2     7142.37     7851.79    219.20 o 
   1   1   2     4309.10     4637.91    110.13 o 
   2   1   2     2008.72     2247.75     41.48 o 
   3   1   2     2492.59     2526.68     40.86 o 
   4   1   2       27.44       48.27      6.72 o 
   5   1   2       83.39      110.28      7.59 o 
   6   1   2     8802.18     8430.25    149.28 o 
   7   1   2       50.76       64.25     13.68 o 
   8   1   2       17.81       13.82     12.73 o 
   9   1   2        5.09       12.81     10.47 o 
  10   1   2      709.42      682.76    124.96 o 
  11   1   2       25.42        8.53     31.59 o 
  12   1   2        5.76       13.41     45.23 o 
  13   1   2       22.60       -7.63     49.03 o 
  14   1   2        3.68      -49.75     38.03 o 
  15   1   2        0.02      -26.49     40.16 o 
  16   1   2       29.47      -32.24     42.57 o 
 -16   2   2       10.04      -66.54     44.36 o 
 -15   2   2       22.00       -4.79     45.05 o 
 -14   2   2        0.83      -28.02     38.22 o 
 -13   2   2        6.49      -37.08     47.27 o 
 -12   2   2       32.19        4.40     22.11 o 
 -11   2   2       29.32       26.48     22.25 o 
 -10   2   2     1783.78     1793.08     67.56 o 
  -9   2   2       19.29       -7.30     19.73 o 
  -8   2   2     1881.90     1773.31     43.63 o 
  -7   2   2     3783.76     3602.87     79.66 o 
  -6   2   2    11927.72    11982.23    248.10 o 
  -5   2   2      253.72      277.47     15.05 o 
  -4   2   2       25.64       25.05      9.47 o 
  -3   2   2      327.32      323.78     17.70 o 
  -2   2   2     3327.81     3407.17    103.74 o 
  -1   2   2      597.02      617.49     29.58 o 
   0   2   2     3835.27     3935.75    117.76 o 
   1   2   2     1304.62     1355.66     48.14 o 
   2   2   2     9188.32     9575.82    173.25 o 
   3   2   2       81.61      119.39      8.40 o 
   4   2   2     9632.68     9285.12    164.23 o 
   5   2   2      770.90      801.23     20.46 o 
   6   2   2     2458.09     2315.71     45.78 o 
   7   2   2      348.75      381.94     17.81 o 
   8   2   2      169.74      205.70     22.99 o 
   9   2   2      247.66      291.35     18.88 o 
  10   2   2      177.48      194.83     18.25 o 
  11   2   2        3.21      -23.99     28.08 o 
  12   2   2      242.44      160.16     39.08 o 
  13   2   2      148.56       75.48     40.52 o 
  14   2   2       34.35       45.75     42.77 o 
  15   2   2        2.60      -39.56     44.65 o 
 -14   3   2       78.68       46.09     42.24 o 
 -13   3   2      130.30      186.23     32.12 o 
 -12   3   2      102.84      142.27     28.85 o 
 -11   3   2       19.90       33.69     24.00 o 
 -10   3   2       62.36       44.43     22.57 o 
  -9   3   2       42.76       54.53     21.01 o 
  -8   3   2      322.42      379.49     27.18 o 
  -7   3   2      113.04      101.16     16.08 o 
  -6   3   2     1618.78     1602.22     43.16 o 
  -5   3   2       53.40       52.94     14.48 o 
  -4   3   2     3776.45     3540.21    112.42 o 
  -3   3   2      145.05      133.25     23.30 o 
  -2   3   2     1072.75     1123.78     58.35 o 
  -1   3   2      288.34      293.33     28.68 o 
   0   3   2      334.41      347.11     21.95 o 
   1   3   2      238.63      276.77     19.88 o 
   2   3   2     1393.59     1349.18     84.37 o 
   3   3   2      300.95      275.60     19.96 o 
   4   3   2        5.14      -13.35     11.58 o 
   5   3   2        1.85       -1.20     11.04 o 
   6   3   2      753.19      739.99     25.84 o 
   7   3   2        3.77        1.16     14.39 o 
   8   3   2       16.00       26.82     15.86 o 
   9   3   2        2.65        7.24     17.07 o 
  10   3   2       62.72       70.49     19.77 o 
  11   3   2        1.99        1.84     23.97 o 
  12   3   2        0.38       18.30     37.10 o 
  13   3   2       11.79      -31.99     40.21 o 
  14   3   2       37.82      -39.23     46.07 o 
 -12   4   2        4.00        0.58     27.59 o 
 -11   4   2        0.55      -17.37     24.07 o 
 -10   4   2      134.25      166.18     25.71 o 
  -9   4   2        1.21      -20.38     22.35 o 
  -8   4   2        1.11      -11.82     29.89 o 
  -7   4   2      497.28      529.90     32.68 o 
  -6   4   2      299.15      343.39     25.80 o 
  -5   4   2        4.34       18.89     17.40 o 
  -4   4   2        3.69      -10.74     18.05 o 
  -3   4   2      253.34      297.49     25.61 o 
  -2   4   2       83.04      102.18     29.12 o 
  -1   4   2       81.27      140.86     22.96 o 
   0   4   2      590.83      577.74     39.39 o 
   1   4   2      282.37      299.90     24.70 o 
   2   4   2       95.42       82.36     26.64 o 
   3   4   2       84.95       78.15     26.40 o 
   4   4   2      532.04      548.02     31.45 o 
   5   4   2      153.63      172.90     23.41 o 
   6   4   2      100.26      118.57     29.03 o 
   7   4   2      853.95      700.98     34.01 o 
   8   4   2      298.47      299.93     25.14 o 
   9   4   2       80.27       92.83     28.66 o 
  10   4   2      150.98      146.30     31.67 o 
  11   4   2       28.21       36.02     31.63 o 
  -8   5   2        7.02        0.92     27.32 o 
  -7   5   2       73.79       81.09     28.27 o 
  -6   5   2        0.76       -3.45     25.67 o 
  -5   5   2       46.69       33.25     23.51 o 
  -4   5   2      227.77      244.70     28.84 o 
  -3   5   2       84.85      102.33     25.06 o 
  -2   5   2        8.39        2.29     22.20 o 
  -1   5   2       64.07       26.40     50.12 o 
   0   5   2      169.45      166.62     36.24 o 
   1   5   2       17.35      -29.27     28.77 o 
   2   5   2       54.31       13.52     29.72 o 
   3   5   2       53.66       80.19     31.71 o 
   4   5   2        2.83      -42.08     35.20 o 
   5   5   2       95.16      134.72     39.74 o 
   6   5   2      162.73      219.05     54.10 o 
   7   5   2       11.62       20.54     36.76 o 
 -17   0   3       32.73        5.07     62.48 o 
 -15   0   3       13.87      -78.37     52.25 o 
 -13   0   3      329.40      275.45     62.12 o 
 -11   0   3     1554.74     1381.98     92.62 o 
  -9   0   3      499.48      486.63     82.26 o 
  -7   0   3    10983.49     9762.78    386.15 o 
  -5   0   3       14.73       88.01     22.82 o 
  -3   0   3     2490.57     2699.04    108.56 o 
  -1   0   3      683.89      699.66     31.15 o 
   1   0   3      220.95      246.38     14.40 o 
   3   0   3    42592.86    40323.00   1179.34 o 
   5   0   3     4006.22     4039.47    187.69 o 
   7   0   3      930.72      877.41     63.20 o 
   9   0   3      107.15       69.45     41.83 o 
  11   0   3       35.71       -3.26     44.82 o 
  13   0   3      363.64      392.25     65.11 o 
  15   0   3      127.00      138.81     59.49 o 
 -17   1   3        0.18       12.08     48.18 o 
 -16   1   3        5.08       -7.92     44.79 o 
 -15   1   3        6.97      -49.21     40.73 o 
 -14   1   3      203.73      124.15     57.41 o 
 -13   1   3      361.76      452.44     78.55 o 
 -12   1   3       82.95       51.93     34.87 o 
 -11   1   3      724.85      723.20     92.95 o 
 -10   1   3       13.37       -0.06     24.42 o 
  -9   1   3      280.00      333.63     24.78 o 
  -8   1   3      504.34      495.43     17.85 o 
  -7   1   3      883.97      806.70     22.52 o 
  -6   1   3      766.28      732.34     20.27 o 
  -5   1   3     1006.59     1013.67     31.01 o 
  -4   1   3     1612.45     1618.26     41.86 o 
  -3   1   3     2276.31     2130.40     46.74 o 
  -2   1   3     1927.20     2025.71     51.29 o 
  -1   1   3    12731.33    12286.02    612.63 o 
   0   1   3       53.32      121.38     14.76 o 
   1   1   3    17326.35    17843.84    323.00 o 
   2   1   3       62.17       92.52      5.52 o 
   3   1   3     1893.51     1876.86     36.91 o 
   4   1   3       84.43      119.47      8.43 o 
   5   1   3     1372.18     1418.56     28.85 o 
   6   1   3      886.76      846.62     20.16 o 
   7   1   3      676.96      629.72     17.52 o 
   8   1   3       15.69       -0.97      9.00 o 
   9   1   3     2251.67     2179.59    106.26 o 
  10   1   3      161.41      131.32     33.27 o 
  11   1   3      171.86      109.12     98.11 o 
  12   1   3        6.70      -23.22     33.71 o 
  13   1   3      211.07      233.82     44.21 o 
  14   1   3       16.15       14.18     59.99 o 
  15   1   3        0.60       -9.56     41.10 o 
  16   1   3        7.20        5.17     43.13 o 
 -16   2   3       33.97      -27.17     46.29 o 
 -15   2   3       30.68      -60.55     40.36 o 
 -14   2   3       40.03       34.99     39.39 o 
 -13   2   3        6.01      -13.07     33.23 o 
 -12   2   3       46.02       41.99     22.72 o 
 -11   2   3       53.23       97.31     27.10 o 
 -10   2   3       29.96       40.41     18.84 o 
  -9   2   3        0.91       -0.22     15.78 o 
  -8   2   3     1551.77     1479.89     38.02 o 
  -7   2   3     3803.13     3870.18     85.05 o 
  -6   2   3       38.87       45.29     10.87 o 
  -5   2   3      128.90      150.66     12.68 o 
  -4   2   3      237.68      288.88     15.39 o 
  -3   2   3      599.98      550.29     27.88 o 
  -2   2   3      189.65      174.57     38.62 o 
  -1   2   3      638.96      593.73     29.34 o 
   0   2   3     1851.39     1848.72     61.73 o 
   1   2   3       34.23       67.57     28.61 o 
   2   2   3      222.95      273.11     17.06 o 
   3   2   3     5543.39     5463.33     98.65 o 
   4   2   3     1648.38     1705.54     35.28 o 
   5   2   3       32.11       25.33      8.45 o 
   6   2   3       19.16       24.87      8.45 o 
   7   2   3      425.07      416.29     26.00 o 
   8   2   3        0.88       -9.14     12.62 o 
   9   2   3       42.22       41.06     14.30 o 
  10   2   3      105.22      118.30     17.20 o 
  11   2   3       25.70      -30.09     52.25 o 
  12   2   3        2.86      -48.92     32.61 o 
  13   2   3      129.10       69.22     40.53 o 
  14   2   3        1.20      -61.57     41.93 o 
  15   2   3        7.90      -29.97     45.15 o 
 -14   3   3        2.35      -33.93     39.75 o 
 -13   3   3      142.38      188.45     31.97 o 
 -12   3   3       32.81       30.83     25.61 o 
 -11   3   3      353.28      429.62     33.59 o 
 -10   3   3     1529.25     1390.51     49.46 o 
  -9   3   3     1616.08     1550.49     51.76 o 
  -8   3   3       12.00      -10.88     14.41 o 
  -7   3   3       16.65        9.47     14.30 o 
  -6   3   3       41.21       23.56     16.77 o 
  -5   3   3     2021.53     1987.27     58.51 o 
  -4   3   3        5.86        9.24     19.48 o 
  -3   3   3     1709.84     1564.06     71.89 o 
  -2   3   3     1013.11     1100.40     70.94 o 
  -1   3   3     4791.57     5128.71    156.50 o 
   0   3   3     1089.74     1079.32     48.53 o 
   1   3   3     1913.55     1740.38     48.53 o 
   2   3   3      647.36      577.62     25.72 o 
   3   3   3       65.30       61.46     13.08 o 
   4   3   3      195.51      185.61     29.92 o 
   5   3   3      679.98      682.28     24.92 o 
   6   3   3      864.34      796.09     27.16 o 
   7   3   3      780.11      668.60     25.58 o 
   8   3   3       47.54       24.53     16.04 o 
   9   3   3      998.84      998.80     32.90 o 
  10   3   3       29.80       -6.72     23.79 o 
  11   3   3       17.67       22.17     26.62 o 
  12   3   3       35.07       21.30     38.87 o 
  13   3   3       60.65       18.22     42.99 o 
 -12   4   3       25.02       43.06     38.56 o 
 -11   4   3       93.43       58.74     28.64 o 
 -10   4   3       20.31       58.20     26.16 o 
  -9   4   3       96.81      116.54     33.04 o 
  -8   4   3        1.32        9.85     27.34 o 
  -7   4   3     1071.24      976.17     40.73 o 
  -6   4   3        9.38       -3.17     20.77 o 
  -5   4   3      148.70      158.55     25.71 o 
  -4   4   3      137.90      168.74     31.83 o 
  -3   4   3       57.79       46.65     19.82 o 
  -2   4   3       11.36        8.51     18.42 o 
  -1   4   3      681.15      638.08     32.62 o 
   0   4   3      422.39      407.72     27.42 o 
   1   4   3       93.65       99.98     23.73 o 
   2   4   3       44.19       52.08     18.70 o 
   3   4   3      822.03      797.62     45.46 o 
   4   4   3      568.19      584.20     31.38 o 
   5   4   3       80.01      119.09     28.80 o 
   6   4   3       19.70       50.03     28.03 o 
   7   4   3       29.45       19.28     28.50 o 
   8   4   3       28.90       41.22     33.51 o 
   9   4   3       15.77       10.74     26.60 o 
  10   4   3       19.75       32.03     29.90 o 
  11   4   3       41.62        4.00     32.03 o 
  -8   5   3        0.22       -6.28     27.25 o 
  -7   5   3       12.36       10.36     26.20 o 
  -6   5   3        0.88        1.60     25.72 o 
  -5   5   3        4.71       -3.44     21.90 o 
  -4   5   3       11.42       -7.20     32.32 o 
  -3   5   3      191.23      185.40     27.01 o 
  -2   5   3        6.30      -29.79     21.60 o 
  -1   5   3       86.12       93.28     37.31 o 
   0   5   3      106.24       99.19     34.84 o 
   1   5   3       48.98       41.19     31.95 o 
   2   5   3       35.01       23.63     31.46 o 
   3   5   3        2.21      -15.02     26.31 o 
   4   5   3      428.63      523.57     57.90 o 
   5   5   3      228.11      206.01     41.04 o 
   6   5   3        5.78       15.86     35.34 o 
   7   5   3       40.66       36.57     60.62 o 
 -16   0   4      191.95      170.32     66.65 o 
 -14   0   4      348.76      293.37     66.46 o 
 -12   0   4       19.26      -21.55     48.99 o 
 -10   0   4      455.58      475.26     29.63 o 
  -8   0   4     3762.73     3264.49    208.01 o 
  -6   0   4       21.63       26.89     10.87 o 
  -4   0   4     6303.09     6697.90    287.51 o 
  -2   0   4     3098.53     3144.09    100.86 o 
   0   0   4     1658.09     1676.84     50.37 o 
   2   0   4     2659.91     2177.43     54.52 o 
   4   0   4     1628.07     1613.74     47.32 o 
   6   0   4     7874.80     7926.74    354.64 o 
   8   0   4       49.35      -35.58     35.13 o 
  10   0   4       70.41       79.86     46.72 o 
  12   0   4       11.55       37.58     48.53 o 
  14   0   4       49.60      106.30     55.87 o 
  16   0   4       78.98      126.04     61.67 o 
 -17   1   4       59.56      -20.97     46.44 o 
 -16   1   4      108.51       74.99    113.09 o 
 -15   1   4        4.78       17.38     42.70 o 
 -14   1   4      212.66      305.94     97.20 o 
 -13   1   4      102.64      148.92    102.64 o 
 -12   1   4      109.08      123.78     23.24 o 
 -11   1   4       87.87      140.43     22.05 o 
 -10   1   4     1822.65     1655.33     42.10 o 
  -9   1   4      210.98      242.39     15.12 o 
  -8   1   4       30.17       41.89     10.29 o 
  -7   1   4       41.88       51.61      9.05 o 
  -6   1   4      109.82      119.45      9.58 o 
  -5   1   4      121.87      112.02      8.63 o 
  -4   1   4     9366.64     9167.46    188.58 o 
  -3   1   4      144.91      156.41      8.49 o 
  -2   1   4     1427.81     1382.53     36.63 o 
  -1   1   4     2375.66     2220.13     54.93 o 
   0   1   4    21551.09    20967.48    728.74 o 
   1   1   4      847.87      945.48     20.17 o 
   2   1   4     3550.52     3465.46     65.32 o 
   3   1   4        3.41       10.05      4.96 o 
   4   1   4     1317.28     1251.65     30.51 o 
   5   1   4       75.88       68.68      9.34 o 
   6   1   4     1996.74     1799.14     43.18 o 
   7   1   4        1.12       -2.31     11.77 o 
   8   1   4      351.84      349.72     19.25 o 
   9   1   4       59.68       38.61     20.18 o 
  10   1   4      936.34      826.13    125.77 o 
  11   1   4        1.50       -4.25     34.90 o 
  12   1   4      472.67      480.17     50.27 o 
  13   1   4       22.38        4.07     38.35 o 
  14   1   4        1.92       25.70     41.00 o 
  15   1   4        5.49       -9.64     41.17 o 
 -16   2   4        3.08       13.06     61.53 o 
 -15   2   4      106.14       94.66     45.39 o 
 -14   2   4       22.62       29.06     39.18 o 
 -13   2   4       67.45       86.88     25.82 o 
 -12   2   4       74.49       86.32     23.49 o 
 -11   2   4      669.46      621.61     31.06 o 
 -10   2   4      254.44      310.68     41.53 o 
  -9   2   4      384.52      384.62     21.37 o 
  -8   2   4     1541.12     1465.56     37.85 o 
  -7   2   4      387.66      353.36     17.04 o 
  -6   2   4      709.81      668.73     22.10 o 
  -5   2   4     1763.33     1730.54     42.49 o 
  -4   2   4     4290.67     4398.47    109.38 o 
  -3   2   4      455.72      387.65     17.25 o 
  -2   2   4     4491.52     4174.40    165.29 o 
  -1   2   4     1179.57     1170.23     44.37 o 
   0   2   4       50.25       47.53     31.46 o 
   1   2   4      329.29      362.81     23.81 o 
   2   2   4     5683.39     5678.22    120.28 o 
   3   2   4     2922.75     2976.51     66.66 o 
   4   2   4      574.41      576.37     16.60 o 
   5   2   4        1.92        6.82      7.03 o 
   6   2   4     4290.14     4016.92    104.22 o 
   7   2   4        5.77       10.32     15.27 o 
   8   2   4      153.39      143.93     20.18 o 
   9   2   4      215.95      212.60     23.37 o 
  10   2   4       66.58       62.99     30.04 o 
  11   2   4       12.39       -3.33     31.18 o 
  12   2   4      239.99      202.06     41.62 o 
  13   2   4       98.59       60.78     42.14 o 
  14   2   4        1.80       -6.69     43.52 o 
 -15   3   4        4.97        4.86     46.55 o 
 -14   3   4       22.98       29.51     42.05 o 
 -13   3   4        3.79      -31.76     45.31 o 
 -12   3   4      161.58       80.02     27.08 o 
 -11   3   4      258.02      308.77     30.69 o 
 -10   3   4      700.02      689.70     34.39 o 
  -9   3   4        0.24       10.99     19.26 o 
  -8   3   4      130.35      142.75     17.71 o 
  -7   3   4      739.85      713.96     26.84 o 
  -6   3   4       15.48        4.35     14.24 o 
  -5   3   4       91.16      101.46     19.41 o 
  -4   3   4      576.38      525.75     35.65 o 
  -3   3   4      704.68      683.51     48.08 o 
  -2   3   4      401.83      404.57     49.89 o 
  -1   3   4       89.09       59.26     23.50 o 
   0   3   4     3697.79     3609.89    115.68 o 
   1   3   4       35.93       -4.54     22.45 o 
   2   3   4       32.60        6.85     14.15 o 
   3   3   4       20.75       19.27     11.98 o 
   4   3   4      190.95      205.98     15.44 o 
   5   3   4       76.73       95.92     15.20 o 
   6   3   4       34.57       46.82     18.37 o 
   7   3   4      279.36      330.20     26.29 o 
   8   3   4       10.45       22.73     20.49 o 
   9   3   4       75.08       92.73     24.35 o 
  10   3   4      182.80      202.65     32.23 o 
  11   3   4        0.47       15.69     35.37 o 
  12   3   4      111.24      125.42     43.27 o 
  13   3   4       17.43      -11.77     44.28 o 
 -12   4   4      174.76      138.80     32.57 o 
 -11   4   4        4.78      -11.09     26.88 o 
 -10   4   4        8.79       23.98     25.97 o 
  -9   4   4        1.06       22.93     23.92 o 
  -8   4   4      440.77      444.43     41.09 o 
  -7   4   4        8.22       22.66     25.07 o 
  -6   4   4      308.81      367.82     30.88 o 
  -5   4   4       82.37      126.94     31.86 o 
  -4   4   4     1530.84     1494.62     67.86 o 
  -3   4   4      325.78      275.13     71.63 o 
  -2   4   4      198.82      177.46     33.79 o 
  -1   4   4       58.84       59.90     20.05 o 
   0   4   4       11.68       19.47     18.45 o 
   1   4   4        2.92        2.63     16.82 o 
   2   4   4      609.80      540.11     32.23 o 
   3   4   4       43.60       55.04     21.71 o 
   4   4   4      314.18      375.29     42.81 o 
   5   4   4       22.14       12.80     25.39 o 
   6   4   4      159.82      205.48     37.89 o 
   7   4   4       57.23       44.33     28.63 o 
   8   4   4       78.13       37.31     24.77 o 
   9   4   4      195.74      153.31     38.27 o 
  10   4   4        1.07       11.00     28.95 o 
  11   4   4        3.61        8.28     32.05 o 
  -8   5   4       32.11       11.65     28.75 o 
  -7   5   4       93.59       69.26     28.79 o 
  -6   5   4       35.81       10.20     22.72 o 
  -5   5   4       30.86       31.55     23.58 o 
  -4   5   4       24.89       28.43     24.96 o 
  -3   5   4       41.66       62.75     24.32 o 
  -2   5   4       53.50       61.50     24.66 o 
  -1   5   4       31.11       27.92     23.03 o 
   0   5   4      353.53      281.46     29.09 o 
   1   5   4      762.01      703.83     89.37 o 
   2   5   4        0.64       -0.30     30.46 o 
   3   5   4      140.20      184.20     49.84 o 
   4   5   4        4.33        3.13     36.59 o 
   5   5   4      199.32      231.04     41.89 o 
   6   5   4      115.71      113.34     38.47 o 
   7   5   4       69.71      100.35     38.60 o 
 -17   0   5        3.38      -22.45     61.76 o 
 -15   0   5       28.96        8.60     58.86 o 
 -13   0   5      174.61      239.95     63.84 o 
 -11   0   5       78.44       84.56     22.00 o 
  -9   0   5       88.43      130.96     18.44 o 
  -7   0   5    13872.63    12670.31    369.16 o 
  -5   0   5      346.07      363.93     25.53 o 
  -3   0   5    14571.29    15641.90    609.51 o 
  -1   0   5     1337.61     1399.38    116.61 o 
   1   0   5     7586.23     7238.21    205.46 o 
   3   0   5    12294.69    11498.43    271.67 o 
   5   0   5     2050.99     1937.52     68.46 o 
   7   0   5     2492.07     2638.37     91.23 o 
   9   0   5     1589.59     1546.09     63.42 o 
  11   0   5      199.90      223.14     34.59 o 
  13   0   5       90.39      117.57     34.83 o 
  15   0   5       19.93       38.03     56.32 o 
 -17   1   5        0.03        8.82     48.07 o 
 -16   1   5       14.94      -38.60     43.99 o 
 -15   1   5      116.16       84.21     46.45 o 
 -14   1   5       74.36       19.79     40.35 o 
 -13   1   5       84.24      140.26     41.03 o 
 -12   1   5        9.66       -4.32     30.90 o 
 -11   1   5     2514.72     2274.67     84.33 o 
 -10   1   5        1.26       -0.21     12.70 o 
  -9   1   5       31.53       10.13     11.39 o 
  -8   1   5     1337.22     1252.39     32.34 o 
  -7   1   5     1248.74     1198.38     30.37 o 
  -6   1   5        0.80        1.25      7.29 o 
  -5   1   5     1708.43     1657.83     38.15 o 
  -4   1   5     1384.65     1265.95     26.32 o 
  -3   1   5       10.15        5.50      6.12 o 
  -2   1   5      113.98      142.63      9.34 o 
  -1   1   5    12402.01    11739.38    303.56 o 
   0   1   5      566.76      570.15     22.22 o 
   1   1   5       24.40       24.32     10.36 o 
   2   1   5      322.65      324.32     10.14 o 
   3   1   5     8090.62     7800.52    143.94 o 
   4   1   5      156.14      201.83     11.52 o 
   5   1   5      298.93      347.40     22.65 o 
   6   1   5      752.65      705.66     22.71 o 
   7   1   5        7.43      -11.15     11.27 o 
   8   1   5       26.53       16.44     13.49 o 
   9   1   5      905.70      968.36     92.42 o 
  10   1   5       42.10       -0.89     31.66 o 
  11   1   5        9.91      -11.25     33.13 o 
  12   1   5        8.01       44.37     37.46 o 
  13   1   5      241.82      349.88     71.85 o 
  14   1   5        1.00      -19.11     40.40 o 
  15   1   5        5.37       10.25     43.15 o 
 -16   2   5       29.25      -34.56     45.24 o 
 -15   2   5       25.48      -44.60     40.11 o 
 -14   2   5        3.17      -16.45     36.91 o 
 -13   2   5       98.24      120.30     25.93 o 
 -12   2   5      104.72      122.42     23.99 o 
 -11   2   5       38.67       67.11     21.39 o 
 -10   2   5        6.36       19.20     17.97 o 
  -9   2   5       26.38       38.47     15.89 o 
  -8   2   5        0.63       -8.25     11.56 o 
  -7   2   5     2710.68     2754.11     62.97 o 
  -6   2   5       12.03       21.55     10.45 o 
  -5   2   5     2745.21     2821.02     64.15 o 
  -4   2   5      597.72      572.46     23.84 o 
  -3   2   5     4597.56     4568.88    110.36 o 
  -2   2   5      222.19      258.67     16.57 o 
  -1   2   5      246.94      303.23     23.04 o 
   0   2   5       23.71       29.47     20.87 o 
   1   2   5      800.43      739.94     33.30 o 
   2   2   5      254.28      252.40     16.94 o 
   3   2   5     2107.45     2084.26     48.89 o 
   4   2   5       76.57       73.41     13.95 o 
   5   2   5     1580.87     1725.32     34.75 o 
   6   2   5       24.15       -6.06     13.97 o 
   7   2   5      773.29      737.90     32.74 o 
   8   2   5        0.83        8.48     17.51 o 
   9   2   5      962.29      919.53     70.22 o 
  10   2   5      104.20      100.87     32.72 o 
  11   2   5        6.05      -28.25     33.55 o 
  12   2   5      153.22      149.06     41.65 o 
  13   2   5      144.95       44.29     44.14 o 
  14   2   5        0.69      -34.78     44.55 o 
 -15   3   5        0.60      -23.42     43.00 o 
 -14   3   5       45.59       14.86     30.03 o 
 -13   3   5       40.68       87.06     28.97 o 
 -12   3   5       38.01       52.72     25.89 o 
 -11   3   5      240.40      303.53     29.49 o 
 -10   3   5      101.89       66.27     28.72 o 
  -9   3   5      192.63      235.58     20.65 o 
  -8   3   5      232.25      266.47     23.94 o 
  -7   3   5     1172.43     1099.11     34.22 o 
  -6   3   5       87.61      120.36     16.94 o 
  -5   3   5      875.16      872.64     34.94 o 
  -4   3   5       91.56       75.42     24.74 o 
  -3   3   5       30.57        3.52     22.45 o 
  -2   3   5       13.81       20.22     22.16 o 
  -1   3   5     4512.10     4650.05    144.32 o 
   0   3   5      285.63      334.41     31.15 o 
   1   3   5       91.47      128.11     45.86 o 
   2   3   5       88.99       61.80     22.00 o 
   3   3   5     1092.97     1013.38     29.15 o 
   4   3   5       76.70       93.93     13.41 o 
   5   3   5      481.82      479.77     33.77 o 
   6   3   5      512.20      509.18     28.56 o 
   7   3   5       11.75       26.24     19.36 o 
   8   3   5        2.07      -25.27     19.95 o 
   9   3   5      638.09      610.51     38.85 o 
  10   3   5       50.14       65.32     26.62 o 
  11   3   5       50.08        2.39     36.23 o 
  12   3   5       53.36       59.30     42.90 o 
  13   3   5      155.84       38.02     46.77 o 
 -12   4   5       22.22       44.09     29.98 o 
 -11   4   5       16.53       33.00     27.54 o 
 -10   4   5      155.41      166.82     28.98 o 
  -9   4   5        2.11        1.38     33.46 o 
  -8   4   5       20.11       31.83     22.55 o 
  -7   4   5        3.38      -18.46     21.61 o 
  -6   4   5       30.57        5.63     23.13 o 
  -5   4   5      203.64      192.44     35.02 o 
  -4   4   5      676.17      711.12     50.30 o 
  -3   4   5     1192.41     1070.73    119.69 o 
  -2   4   5      716.76      713.27    121.34 o 
  -1   4   5      124.15      116.10     33.26 o 
   0   4   5      618.40      535.10     30.70 o 
   1   4   5      101.96       98.96     20.25 o 
   2   4   5      261.48      271.01     24.11 o 
   3   4   5      388.43      403.64     42.06 o 
   4   4   5      549.18      532.34     37.75 o 
   5   4   5      445.36      479.41     44.46 o 
   6   4   5      222.48      277.77     34.33 o 
   7   4   5      230.66      242.09     34.31 o 
   8   4   5       69.17       81.80     27.18 o 
   9   4   5       28.47       31.80     27.87 o 
  10   4   5       35.42       25.39     30.02 o 
  -8   5   5       77.18      102.83     31.44 o 
  -7   5   5      133.69       98.80     31.42 o 
  -6   5   5       11.01       -3.72     23.18 o 
  -5   5   5       98.34       93.80     31.32 o 
  -4   5   5      145.54      155.71     28.78 o 
  -3   5   5        3.62      -11.48     24.10 o 
  -2   5   5      441.19      354.03     31.99 o 
  -1   5   5      599.70      534.15     35.44 o 
   0   5   5       81.22       49.14     23.13 o 
   1   5   5       18.97      -30.68     21.51 o 
   2   5   5      134.79      157.44     36.31 o 
   3   5   5      219.80      304.64    124.95 o 
   4   5   5       14.95       15.49     37.21 o 
   5   5   5        9.00      -39.65     37.17 o 
   6   5   5       14.44       14.80     36.45 o 
 -16   0   6        1.16      -45.82     57.77 o 
 -14   0   6      944.57      848.43     92.81 o 
 -12   0   6       16.23       -0.31     24.22 o 
 -10   0   6      260.40      272.98     25.71 o 
  -8   0   6     3113.87     2616.01    150.29 o 
  -6   0   6      981.81     1014.93     38.29 o 
  -4   0   6    12403.61    12595.09    493.44 o 
  -2   0   6     4315.90     4340.64    238.25 o 
   0   0   6     4028.41     4143.82    119.81 o 
   2   0   6     3487.82     3191.46    113.58 o 
   4   0   6      419.14      436.62     18.63 o 
   6   0   6     3316.52     3370.08    111.18 o 
   8   0   6     1082.48     1198.06     53.46 o 
  10   0   6      432.17      499.82     41.79 o 
  12   0   6      221.13      214.96     36.68 o 
  14   0   6      180.01      235.61     64.74 o 
 -17   1   6       19.11       -8.24     78.51 o 
 -16   1   6        0.62       22.39     76.88 o 
 -15   1   6       10.54       -9.34     43.51 o 
 -14   1   6       66.23       36.36     41.64 o 
 -13   1   6        0.86       -2.31     22.99 o 
 -12   1   6       27.35       21.59     22.51 o 
 -11   1   6        6.66        6.75     25.32 o 
 -10   1   6     2993.72     2921.36     67.48 o 
  -9   1   6      217.83      249.61     20.63 o 
  -8   1   6      953.28      945.36     26.71 o 
  -7   1   6       28.52       54.12      9.80 o 
  -6   1   6     2164.05     2101.48     47.54 o 
  -5   1   6      610.53      659.91     18.86 o 
  -4   1   6      327.88      335.78     10.78 o 
  -3   1   6        1.54        5.11      5.50 o 
  -2   1   6     6319.40     6133.90    143.18 o 
  -1   1   6      554.46      583.44     19.84 o 
   0   1   6    12076.61    11821.37    258.70 o 
   1   1   6      132.31      178.84      9.78 o 
   2   1   6     5314.43     5287.33     90.45 o 
   3   1   6      158.36      175.22      8.66 o 
   4   1   6     1593.22     1664.82     39.92 o 
   5   1   6        2.26      -13.93      9.29 o 
   6   1   6     2192.63     2015.73     48.64 o 
   7   1   6       86.02       66.94     13.56 o 
   8   1   6      989.54      921.50     66.50 o 
   9   1   6      328.24      409.68     46.58 o 
  10   1   6      710.61      692.41     49.78 o 
  11   1   6       17.04       24.28     35.56 o 
  12   1   6      265.23      288.49     59.22 o 
  13   1   6      282.48      279.79     71.22 o 
  14   1   6        0.66      -27.99     41.27 o 
  15   1   6        7.18      -20.14     34.30 o 
 -16   2   6        9.12      -65.23     43.49 o 
 -15   2   6       38.22      -42.63     39.67 o 
 -14   2   6      436.49      463.08     54.09 o 
 -13   2   6       19.98       46.26     23.86 o 
 -12   2   6        1.34       -0.84     21.64 o 
 -11   2   6      300.40      327.53     41.65 o 
 -10   2   6      154.14      185.65     21.85 o 
  -9   2   6        0.39       -9.60     12.64 o 
  -8   2   6      681.84      709.53     24.20 o 
  -7   2   6       31.34        3.18     11.12 o 
  -6   2   6       27.56       31.36     11.05 o 
  -5   2   6       40.08       33.89      8.51 o 
  -4   2   6    10007.15    10197.55    209.07 o 
  -3   2   6       32.93       54.93     10.96 o 
  -2   2   6      167.58      197.12     15.73 o 
  -1   2   6     1416.64     1364.10     46.62 o 
   0   2   6     1724.03     1596.63     46.32 o 
   1   2   6      505.43      573.60     22.26 o 
   2   2   6     1868.32     1808.58     43.41 o 
   3   2   6      763.09      729.65     22.74 o 
   4   2   6       37.75       35.48      8.38 o 
   5   2   6       32.13       36.45     12.31 o 
   6   2   6     2438.40     2281.51     64.43 o 
   7   2   6       12.39        9.89     16.56 o 
   8   2   6      277.82      318.48     25.30 o 
   9   2   6       99.88      120.57     31.00 o 
  10   2   6      613.92      586.56     48.19 o 
  11   2   6       10.33        9.90     58.09 o 
  12   2   6        0.23      -48.62     36.95 o 
  13   2   6       13.86        8.17     46.68 o 
  14   2   6       13.52      -64.18     44.26 o 
 -15   3   6        0.76       37.10     45.58 o 
 -14   3   6       67.07       75.93     30.62 o 
 -13   3   6       14.65        5.49     27.20 o 
 -12   3   6        7.22        3.15     24.64 o 
 -11   3   6      157.72      225.03     27.69 o 
 -10   3   6       12.65       21.70     21.31 o 
  -9   3   6        0.73      -10.86     16.00 o 
  -8   3   6      744.29      728.15     27.84 o 
  -7   3   6      725.28      769.03     28.46 o 
  -6   3   6      912.34      895.54     35.53 o 
  -5   3   6     1228.42     1193.29     52.62 o 
  -4   3   6      206.12      226.71     33.19 o 
  -3   3   6      281.07      281.76     21.71 o 
  -2   3   6      599.96      592.24     52.19 o 
  -1   3   6      203.12      252.17     85.07 o 
   0   3   6     1117.28     1065.91     48.90 o 
   1   3   6      590.08      567.05     37.39 o 
   2   3   6     2534.20     2486.50     69.01 o 
   3   3   6      108.16      136.95     19.80 o 
   4   3   6      828.53      806.11     25.44 o 
   5   3   6      469.20      496.51     28.52 o 
   6   3   6      180.77      207.55     22.79 o 
   7   3   6        0.03        6.56     19.28 o 
   8   3   6        6.72        1.99     21.61 o 
   9   3   6      232.43      273.70     29.66 o 
  10   3   6       41.51      -13.28     32.77 o 
  11   3   6       44.78       32.09     37.88 o 
  12   3   6       76.73       84.04     45.29 o 
 -12   4   6        0.55        0.46     28.34 o 
 -11   4   6       75.84       47.77     28.12 o 
 -10   4   6       45.64       42.72     26.28 o 
  -9   4   6        2.23      -17.64     29.19 o 
  -8   4   6      435.37      461.58     41.62 o 
  -7   4   6      199.43      229.93     27.77 o 
  -6   4   6       62.62       62.57     25.14 o 
  -5   4   6      682.07      727.91     79.14 o 
  -4   4   6     2477.70     2352.02     90.59 o 
  -3   4   6      248.31      243.82     38.47 o 
  -2   4   6       19.02       46.99     30.61 o 
  -1   4   6        5.03       18.68     43.78 o 
   0   4   6      831.30      837.49     51.03 o 
   1   4   6      292.69      245.53     24.00 o 
   2   4   6      140.72      144.68     19.55 o 
   3   4   6       15.60        1.88     22.82 o 
   4   4   6      292.34      326.25     35.31 o 
   5   4   6      355.74      395.15     37.02 o 
   6   4   6      612.24      576.53     40.52 o 
   7   4   6       78.85       55.27     29.44 o 
   8   4   6       31.05       23.10     26.05 o 
   9   4   6       27.94       15.52     28.06 o 
  10   4   6        8.20       18.20     31.21 o 
  -8   5   6      208.30      211.00     44.14 o 
  -7   5   6       88.05      112.11     33.17 o 
  -6   5   6       72.19       51.26     33.42 o 
  -5   5   6       25.69      -22.18     52.07 o 
  -4   5   6       33.99       31.58     26.09 o 
  -3   5   6       58.27       24.72     26.03 o 
  -2   5   6        2.53       -0.25     23.84 o 
  -1   5   6      136.21      121.13     26.06 o 
   0   5   6        0.78        7.92     22.34 o 
   1   5   6        4.56      -17.89     21.83 o 
   2   5   6      296.02      325.17     83.06 o 
   3   5   6       19.06      -22.58     41.92 o 
   4   5   6        5.53       -7.80     35.37 o 
   5   5   6       41.61       69.71     37.47 o 
   6   5   6        0.41        8.50     36.11 o 
 -17   0   7       26.06       39.30     66.01 o 
 -15   0   7        2.50       14.76     60.03 o 
 -13   0   7      276.04      512.68     78.05 o 
 -11   0   7      270.74      322.35     29.14 o 
  -9   0   7      180.94      147.61     21.69 o 
  -7   0   7     3176.36     3141.77     99.35 o 
  -5   0   7     7807.22     8167.91    240.27 o 
  -3   0   7     9380.71     9327.19    263.79 o 
  -1   0   7     6355.39     6549.93    186.89 o 
   1   0   7      294.61      266.80     16.29 o 
   3   0   7      977.27      910.80     28.42 o 
   5   0   7     8795.96     9234.66    279.41 o 
   7   0   7     2129.61     2260.55     81.49 o 
   9   0   7     2614.68     2755.60     98.37 o 
  11   0   7       86.27      141.85     33.50 o 
  13   0   7      512.20      643.16     78.60 o 
 -17   1   7       86.14       90.85     52.36 o 
 -16   1   7        5.08      -39.19     44.83 o 
 -15   1   7        9.23      -32.21     42.18 o 
 -14   1   7        5.80      -55.25     36.83 o 
 -13   1   7       25.62        8.33     23.46 o 
 -12   1   7       78.50       74.01     23.06 o 
 -11   1   7     1237.98     1186.64     35.07 o 
 -10   1   7        0.05       -3.80     13.37 o 
  -9   1   7      539.77      527.06     20.66 o 
  -8   1   7       19.14       13.96     10.54 o 
  -7   1   7     6294.13     6149.91    129.76 o 
  -6   1   7       17.97       63.20      9.09 o 
  -5   1   7     1109.36     1174.44     29.02 o 
  -4   1   7      227.61      248.45      9.85 o 
  -3   1   7      947.24      844.13     25.54 o 
  -2   1   7     2050.67     1983.62     50.98 o 
  -1   1   7     8298.39     8249.46    191.41 o 
   0   1   7       87.47       87.41      8.76 o 
   1   1   7     2551.81     2464.94     54.18 o 
   2   1   7       22.46       36.66      6.52 o 
   3   1   7     6110.39     5777.27    124.25 o 
   4   1   7        0.64       -1.93      6.86 o 
   5   1   7     3730.47     3530.60     70.73 o 
   6   1   7      137.03      163.02     22.74 o 
   7   1   7     1563.29     1397.07     38.19 o 
   8   1   7       88.55       97.28     21.79 o 
   9   1   7      331.75      362.99     30.25 o 
  10   1   7      235.86      304.87     41.26 o 
  11   1   7        8.55      -20.53     26.61 o 
  12   1   7        1.86      -14.58     28.90 o 
  13   1   7      102.08      104.38     38.98 o 
  14   1   7      145.90      162.02     36.69 o 
 -16   2   7       13.44      -48.65     44.08 o 
 -15   2   7       17.39       19.28     41.47 o 
 -14   2   7       51.06       68.85     27.30 o 
 -13   2   7       39.97       65.09     33.47 o 
 -12   2   7       22.14       56.57     22.34 o 
 -11   2   7      206.72      223.47     24.43 o 
 -10   2   7       62.37       88.49     17.11 o 
  -9   2   7      799.25      770.54     26.15 o 
  -8   2   7     1494.19     1450.00     38.28 o 
  -7   2   7      351.15      355.69     17.54 o 
  -6   2   7       65.12       76.09     12.53 o 
  -5   2   7     2849.65     2835.06     57.01 o 
  -4   2   7      242.26      281.41     22.54 o 
  -3   2   7     2897.60     2870.60     73.38 o 
  -2   2   7      250.82      276.87     17.82 o 
  -1   2   7     4865.06     4752.44    116.28 o 
   0   2   7      707.64      762.73     29.78 o 
   1   2   7     2168.60     2354.10     54.83 o 
   2   2   7     2315.95     2273.48     52.98 o 
   3   2   7      596.24      546.96     16.76 o 
   4   2   7       92.53      107.03     10.28 o 
   5   2   7     1635.28     1605.70     40.60 o 
   6   2   7      205.21      229.36     16.46 o 
   7   2   7       85.31       94.55     19.31 o 
   8   2   7       89.26      103.57     21.57 o 
   9   2   7      412.38      459.28     70.76 o 
  10   2   7       29.84       -5.26     31.35 o 
  11   2   7      165.68      164.14     41.26 o 
  12   2   7        0.19      -58.25     38.83 o 
  13   2   7        1.74      -68.46     52.56 o 
 -15   3   7        2.83        1.50     31.64 o 
 -14   3   7       40.48       -3.81     28.77 o 
 -13   3   7       12.04       13.12     26.68 o 
 -12   3   7       13.72        3.09     24.01 o 
 -11   3   7      516.69      553.86     33.52 o 
 -10   3   7       14.99       -2.94     31.09 o 
  -9   3   7      142.48      144.94     23.46 o 
  -8   3   7      205.63      228.61     20.52 o 
  -7   3   7     3790.46     3701.90     85.52 o 
  -6   3   7      164.18      204.98     22.70 o 
  -5   3   7      144.92      174.24     28.49 o 
  -4   3   7      243.23      271.65     30.54 o 
  -3   3   7     1017.77      924.76     35.20 o 
  -2   3   7      369.90      391.29     26.61 o 
  -1   3   7     1395.16     1411.93     64.11 o 
   0   3   7       58.71       82.19     24.62 o 
   1   3   7     1613.55     1625.48     63.41 o 
   2   3   7      678.18      641.43     28.70 o 
   3   3   7     2007.94     1860.67     55.05 o 
   4   3   7      118.18      115.59     22.30 o 
   5   3   7      118.67      175.08     36.00 o 
   6   3   7        0.04       -8.70     18.18 o 
   7   3   7       71.75       84.52     22.28 o 
   8   3   7        1.16      -20.86     21.97 o 
   9   3   7      128.48      107.76     26.34 o 
  10   3   7      140.65      130.69     37.03 o 
  11   3   7        2.61      -51.84     38.41 o 
  12   3   7       26.24      -29.44     44.09 o 
 -12   4   7        2.65       -6.37     28.39 o 
 -11   4   7      333.31      289.16     35.82 o 
 -10   4   7       39.17       45.80     26.04 o 
  -9   4   7        3.66        6.28     30.75 o 
  -8   4   7       59.22       29.49     37.81 o 
  -7   4   7       17.46        2.58     23.16 o 
  -6   4   7       25.01       -0.11     24.71 o 
  -5   4   7       20.22       42.45     32.42 o 
  -4   4   7      528.32      521.69     93.08 o 
  -3   4   7       34.53      -36.94     31.85 o 
  -2   4   7        7.30       23.64     32.26 o 
  -1   4   7      870.81      823.35     52.55 o 
   0   4   7      288.16      287.22     81.90 o 
   1   4   7       57.81       81.22     31.62 o 
   2   4   7      108.94      105.73     24.96 o 
   3   4   7        1.33      -36.38     24.26 o 
   4   4   7       20.70       51.95     26.51 o 
   5   4   7      161.63      154.84     36.99 o 
   6   4   7      108.76      100.53     30.78 o 
   7   4   7       27.62       21.73     29.15 o 
   8   4   7       34.00       14.98     26.23 o 
   9   4   7      174.47      193.62     33.02 o 
  -8   5   7       63.62       84.60     41.46 o 
  -7   5   7       24.17       21.24     31.43 o 
  -6   5   7       49.67       36.82     39.32 o 
  -5   5   7        7.00       -8.35     65.01 o 
  -4   5   7      322.52      361.39     51.17 o 
  -3   5   7       35.70       76.33     60.58 o 
  -2   5   7       57.49       35.10     25.54 o 
  -1   5   7        7.57        6.71     24.16 o 
   0   5   7       66.04       39.90     23.78 o 
   1   5   7       40.41       53.12     35.04 o 
   2   5   7       53.45       48.06     41.13 o 
   3   5   7      141.80      151.44     42.03 o 
   4   5   7       94.68      117.62     39.95 o 
   5   5   7       42.20       31.70     37.07 o 
 -16   0   8        0.30      -90.72     60.48 o 
 -14   0   8      588.13      525.36     81.40 o 
 -12   0   8      357.91      375.53     33.28 o 
 -10   0   8     2726.94     2661.53     96.60 o 
  -8   0   8       57.03       58.79     27.62 o 
  -6   0   8      435.54      439.29     25.28 o 
  -4   0   8    11702.91    12217.46    481.39 o 
  -2   0   8     8239.91     8535.50    246.26 o 
   0   0   8    13224.11    12250.24    346.19 o 
   2   0   8    14860.00    13355.32    314.81 o 
   4   0   8     6102.13     6298.06    208.96 o 
   6   0   8      286.43      351.78     31.04 o 
   8   0   8     2185.37     2266.61     84.12 o 
  10   0   8       32.91       24.54     30.87 o 
  12   0   8     1847.87     2029.97     95.56 o 
  14   0   8       20.28      -16.84     57.68 o 
 -17   1   8        0.88       42.46     50.74 o 
 -16   1   8       12.76      -10.44     46.41 o 
 -15   1   8        6.82      -63.49     42.33 o 
 -14   1   8        8.72      -10.05     32.55 o 
 -13   1   8       32.74       -3.18     33.53 o 
 -12   1   8      385.26      461.28     27.08 o 
 -11   1   8      256.40      276.32     20.25 o 
 -10   1   8      852.77      926.96     29.49 o 
  -9   1   8        4.06       -2.81     17.24 o 
  -8   1   8     3509.92     3491.26     87.68 o 
  -7   1   8        7.43       14.26      9.55 o 
  -6   1   8     1383.24     1350.10     33.26 o 
  -5   1   8      995.71     1033.35     23.52 o 
  -4   1   8     3245.09     3304.45     63.71 o 
  -3   1   8     2100.81     2324.06     59.00 o 
  -2   1   8     2074.43     2142.56     55.10 o 
  -1   1   8     3162.95     3108.34     66.55 o 
   0   1   8      255.49      297.01     13.59 o 
   1   1   8        6.22        3.65      5.95 o 
   2   1   8    11721.31    11549.52    262.13 o 
   3   1   8      255.42      318.68     11.94 o 
   4   1   8       27.79       52.71      8.52 o 
   5   1   8       83.18       87.54     12.17 o 
   6   1   8     1630.81     1525.41     46.80 o 
   7   1   8      290.33      298.88     19.48 o 
   8   1   8        5.49      -20.43     17.38 o 
   9   1   8       32.09        8.27     19.87 o 
  10   1   8      240.41      290.08     32.61 o 
  11   1   8      207.96      185.28     33.59 o 
  12   1   8      185.11      198.45     34.01 o 
  13   1   8        1.31       27.26     31.33 o 
  14   1   8        0.69      -11.92     33.18 o 
 -16   2   8        0.68        3.35     44.26 o 
 -15   2   8       24.24       28.93     57.68 o 
 -14   2   8      347.43      429.28     35.08 o 
 -13   2   8        4.31       12.10     23.31 o 
 -12   2   8      558.18      530.34     31.74 o 
 -11   2   8      112.64       91.72     17.62 o 
 -10   2   8     1271.14     1207.91     34.92 o 
  -9   2   8       76.28       98.65     15.37 o 
  -8   2   8       28.45       29.30     13.25 o 
  -7   2   8        2.52        4.44     12.18 o 
  -6   2   8     1284.14     1292.93     30.10 o 
  -5   2   8       65.69       58.97      9.87 o 
  -4   2   8     3820.26     3806.32     94.34 o 
  -3   2   8     1137.91     1257.49     38.49 o 
  -2   2   8     8252.86     8763.31    206.40 o 
  -1   2   8      474.32      523.50     24.58 o 
   0   2   8     2886.10     2780.79     78.40 o 
   1   2   8       44.95       37.31     10.74 o 
   2   2   8      623.35      638.16     19.90 o 
   3   2   8      298.64      299.83     13.20 o 
   4   2   8      700.46      672.31     20.14 o 
   5   2   8       52.46       52.28     12.52 o 
   6   2   8     1880.13     1673.76     51.35 o 
   7   2   8       45.53       31.92     18.75 o 
   8   2   8       62.86       52.71     21.28 o 
   9   2   8       48.26       68.30     32.86 o 
  10   2   8      195.96      171.17     39.09 o 
  11   2   8       58.64       -4.06     38.55 o 
  12   2   8       98.41      111.80     44.70 o 
  13   2   8        1.73      -16.18     35.83 o 
 -15   3   8        2.84      -11.56     31.01 o 
 -14   3   8       93.88       25.06     29.03 o 
 -13   3   8        0.27      -18.27     31.58 o 
 -12   3   8       14.95       26.27     24.56 o 
 -11   3   8       11.75       40.78     22.99 o 
 -10   3   8       32.11       12.55     18.07 o 
  -9   3   8       28.96       21.17     17.36 o 
  -8   3   8      236.71      317.03     22.72 o 
  -7   3   8      521.21      509.46     31.63 o 
  -6   3   8       56.97       34.48     19.72 o 
  -5   3   8       69.21       99.29     26.72 o 
  -4   3   8     1477.74     1417.06     60.29 o 
  -3   3   8      168.39      240.42     26.76 o 
  -2   3   8      109.10      107.13     20.41 o 
  -1   3   8      648.44      619.09     32.00 o 
   0   3   8       18.90       37.72     20.18 o 
   1   3   8        5.97      -12.37     14.56 o 
   2   3   8     2174.42     2016.27     58.68 o 
   3   3   8       21.50       36.51     16.71 o 
   4   3   8       29.80       24.52     20.27 o 
   5   3   8       47.62       48.32     18.61 o 
   6   3   8      791.71      746.31     33.88 o 
   7   3   8       56.15       56.71     22.26 o 
   8   3   8        0.89      -28.37     22.93 o 
   9   3   8       93.28       24.92     33.15 o 
  10   3   8        7.91       -4.25     35.24 o 
  11   3   8       27.55      -61.18     40.79 o 
 -12   4   8        2.36       -8.33     28.42 o 
 -11   4   8      236.47      296.16     57.96 o 
 -10   4   8       76.52       83.65     35.09 o 
  -9   4   8      106.38       98.25     26.94 o 
  -8   4   8       11.42       23.36     24.58 o 
  -7   4   8      647.88      665.64     58.02 o 
  -6   4   8       12.04      -15.32     24.93 o 
  -5   4   8       11.20        9.34     32.85 o 
  -4   4   8      182.04      162.56     38.40 o 
  -3   4   8      121.62      111.47     38.67 o 
  -2   4   8      340.31      384.96     46.72 o 
  -1   4   8        0.12      -40.00     31.33 o 
   0   4   8      457.38      494.44     36.77 o 
   1   4   8      744.59      770.58     67.91 o 
   2   4   8       68.76       70.41     24.09 o 
   3   4   8        1.75      -30.90     25.18 o 
   4   4   8       28.16       43.04     26.53 o 
   5   4   8       71.20      100.25     28.41 o 
   6   4   8       23.88       10.25     28.39 o 
   7   4   8       39.78       19.85     36.44 o 
   8   4   8      124.60      124.56     30.85 o 
   9   4   8      146.96      183.38     35.34 o 
  -8   5   8       53.64        8.40     40.72 o 
  -7   5   8       14.16       30.02     32.33 o 
  -6   5   8        1.00        2.30     33.44 o 
  -5   5   8        3.80       21.71     41.88 o 
  -4   5   8        4.91       14.34     73.30 o 
  -3   5   8       88.58       32.27     44.52 o 
  -2   5   8      115.38      135.50     81.76 o 
  -1   5   8       81.14      117.57     41.78 o 
   0   5   8       45.36      -11.60     23.64 o 
   1   5   8        0.02      -25.84     21.80 o 
   2   5   8       64.22      127.50     71.94 o 
   3   5   8        0.96      -36.45     51.84 o 
   4   5   8       25.05       -8.21     36.91 o 
 -17   0   9        3.30       -5.43     69.00 o 
 -15   0   9      493.19      505.17     83.58 o 
 -13   0   9       63.25       48.23     27.21 o 
 -11   0   9     1387.20     1368.14     57.22 o 
  -9   0   9      154.16      146.77     32.73 o 
  -7   0   9     1577.70     1359.15    110.64 o 
  -5   0   9     5397.41     5629.51    229.33 o 
  -3   0   9     1446.74     1402.21     85.88 o 
  -1   0   9     5798.60     5575.59    162.14 o 
   1   0   9     1880.86     1708.65     71.98 o 
   3   0   9      274.41      337.31     18.84 o 
   5   0   9      263.05      306.85     43.86 o 
   7   0   9       26.08       15.86     25.58 o 
   9   0   9       58.73        9.87     41.97 o 
  11   0   9       29.20       91.20     34.66 o 
  13   0   9       20.93       45.18     59.22 o 
 -17   1   9       74.14      105.09     52.84 o 
 -16   1   9       30.08       -0.90     61.89 o 
 -15   1   9      261.53      191.91    100.73 o 
 -14   1   9       52.07        8.71     26.36 o 
 -13   1   9      455.49      509.07     35.05 o 
 -12   1   9        0.18      -18.44     16.48 o 
 -11   1   9       78.26      121.85     23.53 o 
 -10   1   9      168.19      189.77     17.46 o 
  -9   1   9     1110.01     1052.86     30.45 o 
  -8   1   9        4.43      -15.97     10.72 o 
  -7   1   9     2988.40     2750.52     61.90 o 
  -6   1   9     2182.89     2324.58     52.87 o 
  -5   1   9    12092.00    12575.64    230.75 o 
  -4   1   9      205.10      254.23     10.52 o 
  -3   1   9     5375.43     5306.97    126.30 o 
  -2   1   9      208.59      209.59     14.67 o 
  -1   1   9     2665.26     2679.73     58.79 o 
   0   1   9     2094.29     2219.42     50.06 o 
   1   1   9     5188.24     5272.06    172.86 o 
   2   1   9      108.49      136.69      9.41 o 
   3   1   9     2700.12     2668.92     54.73 o 
   4   1   9       81.78      100.94     10.04 o 
   5   1   9     4983.81     4689.44     94.98 o 
   6   1   9       17.52       -4.27     12.35 o 
   7   1   9       42.94       -4.73     17.08 o 
   8   1   9      616.86      611.80     30.26 o 
   9   1   9     1627.58     1570.57     71.21 o 
  10   1   9       46.16       60.57     27.43 o 
  11   1   9       62.03       21.37     28.54 o 
  12   1   9        5.86       -1.55     29.59 o 
  13   1   9       60.41       94.12     34.28 o 
 -16   2   9        8.65      -60.72     40.48 o 
 -15   2   9       45.25       79.39     33.27 o 
 -14   2   9       39.81       71.99     26.90 o 
 -13   2   9        1.48       19.15     23.90 o 
 -12   2   9       44.82       70.47     22.82 o 
 -11   2   9      374.37      437.77     23.11 o 
 -10   2   9      409.96      424.30     21.85 o 
  -9   2   9      255.11      274.92     20.75 o 
  -8   2   9       58.23       72.47     20.95 o 
  -7   2   9      635.00      607.06     22.67 o 
  -6   2   9        0.07       -4.19      9.30 o 
  -5   2   9      257.19      291.34     23.16 o 
  -4   2   9      936.10      890.29     31.26 o 
  -3   2   9       48.99       72.94     14.05 o 
  -2   2   9      284.34      300.84     20.10 o 
  -1   2   9    10737.23    10226.41    239.91 o 
   0   2   9       18.97       28.28     10.63 o 
   1   2   9      141.95      153.32     13.41 o 
   2   2   9      174.39      195.20     14.53 o 
   3   2   9     2581.01     2473.81     47.21 o 
   4   2   9        8.20       19.89     11.08 o 
   5   2   9      571.60      573.12     21.08 o 
   6   2   9      347.70      347.29     19.03 o 
   7   2   9      500.34      497.61     26.70 o 
   8   2   9      122.17       74.83     25.45 o 
   9   2   9     1302.38     1118.95     47.21 o 
  10   2   9       14.21       14.16     39.81 o 
  11   2   9       67.01       40.95     32.46 o 
  12   2   9        0.06      -39.66     33.42 o 
  13   2   9      113.11       80.41     38.09 o 
 -14   3   9       79.64      129.91     30.61 o 
 -13   3   9        8.06      -14.00     25.78 o 
 -12   3   9       64.35       52.79     24.87 o 
 -11   3   9      116.36      138.07     25.80 o 
 -10   3   9      177.19      184.33     22.02 o 
  -9   3   9       21.47        6.59     17.67 o 
  -8   3   9      401.76      429.31     26.43 o 
  -7   3   9      543.70      558.39     49.85 o 
  -6   3   9       68.18      102.06     21.87 o 
  -5   3   9      996.45     1052.87     51.26 o 
  -4   3   9       41.63       24.74     27.89 o 
  -3   3   9      609.53      599.68     30.47 o 
  -2   3   9      883.63      817.12     35.05 o 
  -1   3   9       78.45       81.29     21.25 o 
   0   3   9      289.68      338.66     27.68 o 
   1   3   9      898.68      805.28     29.68 o 
   2   3   9       10.33       18.00     15.17 o 
   3   3   9      370.44      394.37     26.56 o 
   4   3   9      102.64       86.32     32.87 o 
   5   3   9      355.75      389.12     57.23 o 
   6   3   9      210.71      248.07     39.48 o 
   7   3   9      134.70      127.39     35.08 o 
   8   3   9        7.34        5.47     23.92 o 
   9   3   9       54.10       26.65     34.87 o 
  10   3   9        3.83      -51.46     63.88 o 
  11   3   9       20.15      -13.38     42.10 o 
 -12   4   9        7.90        6.30     28.89 o 
 -11   4   9      125.43      140.86     38.58 o 
 -10   4   9        0.01      -15.08     42.24 o 
  -9   4   9        1.17       -4.28     25.24 o 
  -8   4   9        2.49        5.58     28.59 o 
  -7   4   9       40.63       87.01     27.55 o 
  -6   4   9        0.55       -7.85     25.85 o 
  -5   4   9      257.71      301.05     58.22 o 
  -4   4   9      221.54      320.38     60.71 o 
  -3   4   9       11.02      -31.28     33.42 o 
  -2   4   9      126.25       41.74     85.56 o 
  -1   4   9      689.59      784.35     53.75 o 
   0   4   9      159.59      144.71     29.99 o 
   1   4   9       52.17       63.41     22.67 o 
   2   4   9        0.69       -9.84     23.02 o 
   3   4   9      116.71      137.03     52.61 o 
   4   4   9       30.41        0.56     26.07 o 
   5   4   9       98.23       46.03     28.41 o 
   6   4   9       26.23       19.56     28.86 o 
   7   4   9        0.96       -7.67     29.06 o 
   8   4   9      127.00       53.22     33.77 o 
  -7   5   9       66.16       51.58     34.35 o 
  -6   5   9      113.15      161.63     37.78 o 
  -5   5   9      225.89      240.33     49.74 o 
  -4   5   9        7.16       30.97     60.35 o 
  -3   5   9       97.03      101.42     63.47 o 
  -2   5   9      381.59      350.26     52.72 o 
  -1   5   9       25.46       33.41     43.77 o 
   0   5   9        1.75      -35.02     23.69 o 
   1   5   9       72.71        7.79     59.67 o 
   2   5   9      131.59      131.56     62.21 o 
   3   5   9       15.86       72.08     61.39 o 
   4   5   9       17.52      -11.23     52.79 o 
 -16   0  10       96.49       39.75     69.90 o 
 -14   0  10       59.37      125.77     65.83 o 
 -12   0  10     1036.39     1101.10     51.80 o 
 -10   0  10      133.88      143.07     26.22 o 
  -8   0  10     7937.32     6862.27    522.36 o 
  -6   0  10     3260.32     3072.22    276.50 o 
  -4   0  10      769.33      785.04     38.17 o 
  -2   0  10     7931.91     7725.53    222.24 o 
   0   0  10     9039.71     8954.16    256.73 o 
   2   0  10     9042.93     8227.59    197.01 o 
   4   0  10      319.45      296.19     19.59 o 
   6   0  10      319.93      378.16     54.64 o 
   8   0  10     1727.97     1986.39     78.82 o 
  10   0  10       78.86       81.76     34.34 o 
  12   0  10       93.97      183.40     70.27 o 
 -17   1  10       30.15        5.03     49.96 o 
 -16   1  10       29.64       25.47     64.02 o 
 -15   1  10       42.63      -46.94     42.25 o 
 -14   1  10       80.31       66.54     27.50 o 
 -13   1  10      242.98      229.83     23.00 o 
 -12   1  10      185.50      156.82     19.74 o 
 -11   1  10        8.14       23.33     16.04 o 
 -10   1  10      229.62      258.60     19.05 o 
  -9   1  10      393.40      412.93     19.95 o 
  -8   1  10     1610.51     1552.47     39.18 o 
  -7   1  10      117.79      117.61     12.05 o 
  -6   1  10     1309.13     1301.05     32.76 o 
  -5   1  10      237.50      255.14     11.20 o 
  -4   1  10     3856.50     3651.24     78.76 o 
  -3   1  10      520.00      556.20     22.79 o 
  -2   1  10     1673.95     1678.55     51.70 o 
  -1   1  10       63.67       82.23     10.93 o 
   0   1  10       91.84       88.77     11.24 o 
   1   1  10      490.26      575.35     22.20 o 
   2   1  10      179.25      189.22     15.06 o 
   3   1  10      407.71      413.63     17.06 o 
   4   1  10      534.09      505.52     19.16 o 
   5   1  10      403.71      417.60     18.99 o 
   6   1  10      705.80      680.61     26.78 o 
   7   1  10       22.49      -27.16     18.11 o 
   8   1  10      284.05      355.59     26.49 o 
   9   1  10       15.09       38.96     21.72 o 
  10   1  10       16.85      -16.21     26.18 o 
  11   1  10        0.12       -8.79     28.06 o 
  12   1  10       14.27       17.74     30.85 o 
  13   1  10       19.82       29.83     50.21 o 
 -16   2  10        1.57       -1.89     42.59 o 
 -15   2  10        0.05      -14.09     42.16 o 
 -14   2  10      211.08      290.90     32.18 o 
 -13   2  10       21.38       28.99     24.07 o 
 -12   2  10       34.76       39.83     30.67 o 
 -11   2  10      327.86      335.65     22.31 o 
 -10   2  10      282.59      316.82     20.94 o 
  -9   2  10        1.89        3.23     14.00 o 
  -8   2  10      994.11      991.75     30.14 o 
  -7   2  10        2.66        4.90     12.96 o 
  -6   2  10     1004.00     1017.23     27.38 o 
  -5   2  10     1179.66     1123.18     31.61 o 
  -4   2  10      520.39      573.37     25.57 o 
  -3   2  10      714.04      721.20     28.58 o 
  -2   2  10     3404.55     3302.26     85.26 o 
  -1   2  10        1.58       13.08     12.96 o 
   0   2  10       31.40       41.25     10.79 o 
   1   2  10        2.58       -3.22     10.45 o 
   2   2  10     5305.61     5044.92    103.95 o 
   3   2  10      255.31      274.44     13.97 o 
   4   2  10      146.49      153.32     16.66 o 
   5   2  10     2661.52     2466.94     53.90 o 
   6   2  10     1795.46     1660.42     46.02 o 
   7   2  10        6.72       22.41     18.46 o 
   8   2  10      232.76      235.01     30.38 o 
   9   2  10       40.44      -29.52     26.50 o 
  10   2  10        2.83      -13.51     29.22 o 
  11   2  10       23.75      -43.03     31.38 o 
  12   2  10      103.11       54.11     41.18 o 
 -14   3  10      112.67      139.09     30.74 o 
 -13   3  10       10.73      -18.52     25.10 o 
 -12   3  10        2.72       -8.49     23.91 o 
 -11   3  10       77.38      110.91     21.26 o 
 -10   3  10       40.17       33.67     20.31 o 
  -9   3  10      101.05       87.86     19.92 o 
  -8   3  10      732.93      765.27     29.80 o 
  -7   3  10      235.61      294.65     26.77 o 
  -6   3  10       97.24       89.91     22.73 o 
  -5   3  10       67.98       77.49     30.42 o 
  -4   3  10     2955.37     2750.44     96.14 o 
  -3   3  10       62.42       96.17     20.14 o 
  -2   3  10       46.91       39.36     19.92 o 
  -1   3  10      296.78      307.87     40.76 o 
   0   3  10      669.06      666.98     27.36 o 
   1   3  10       18.47       14.99     15.54 o 
   2   3  10     1723.25     1756.22     47.39 o 
   3   3  10       84.16       81.67     20.03 o 
   4   3  10     1111.96     1031.07     43.22 o 
   5   3  10       25.90       13.64     18.14 o 
   6   3  10     1304.11     1183.97     40.13 o 
   7   3  10       26.07       36.37     21.60 o 
   8   3  10      142.78      118.24     24.59 o 
   9   3  10       46.97       18.12     30.16 o 
  10   3  10       61.07       60.80     56.44 o 
 -12   4  10       89.12       81.43     39.34 o 
 -11   4  10      145.44      105.83     38.36 o 
 -10   4  10       74.29       32.49     61.57 o 
  -9   4  10       75.52       82.13     28.04 o 
  -8   4  10      315.11      303.23     33.30 o 
  -7   4  10       52.80       74.53     28.06 o 
  -6   4  10      102.41       95.83     29.00 o 
  -5   4  10      218.24      300.10     99.19 o 
  -4   4  10       24.34       14.56     59.71 o 
  -3   4  10      305.90      347.16     44.65 o 
  -2   4  10     1003.36      983.44     58.57 o 
  -1   4  10        1.24      -48.89     32.59 o 
   0   4  10       84.35       57.08     29.09 o 
   1   4  10        0.82       -3.51     26.96 o 
   2   4  10      293.40      326.81     41.85 o 
   3   4  10       14.69       52.51     34.16 o 
   4   4  10       33.76        7.63     34.04 o 
   5   4  10       65.66       54.79     36.10 o 
   6   4  10       11.26       30.18     35.33 o 
   7   4  10        1.44      -16.12     47.72 o 
   8   4  10      128.21      125.50     54.97 o 
  -7   5  10        2.64      -18.64     33.92 o 
  -6   5  10        1.25        4.96     34.54 o 
  -5   5  10       22.77      -30.19     42.40 o 
  -4   5  10       43.21      -35.23     43.82 o 
  -3   5  10       65.19       48.90     46.90 o 
  -2   5  10       28.22       11.47     61.39 o 
  -1   5  10        0.59      -32.97     72.03 o 
   0   5  10       17.47      -31.24     56.96 o 
   1   5  10       31.97       -8.78     60.12 o 
   2   5  10       16.20      -82.22     57.41 o 
   3   5  10        2.25      -70.90     57.77 o 
 -17   0  11       35.79       95.44     76.33 o 
 -15   0  11      177.47      146.96     72.53 o 
 -13   0  11        7.62      -20.25     27.03 o 
 -11   0  11      652.86      675.00     55.87 o 
  -9   0  11     1979.88     1753.93     83.66 o 
  -7   0  11     1588.11     1092.62     69.17 o 
  -5   0  11      991.95     1064.10     60.66 o 
  -3   0  11     2190.08     2184.08     70.53 o 
  -1   0  11      996.66      820.71     35.02 o 
   1   0  11     5188.60     4652.91    114.78 o 
   3   0  11     2233.57     2156.33     97.03 o 
   5   0  11     2435.15     2297.60     82.57 o 
   7   0  11       16.04       32.68     27.65 o 
   9   0  11      235.80      274.21     37.84 o 
  11   0  11      151.66      252.72    100.42 o 
  13   0  11       22.18       72.26     58.31 o 
 -17   1  11       44.71       -2.08     50.81 o 
 -16   1  11       97.55       92.29     50.23 o 
 -15   1  11       34.49       43.34     39.98 o 
 -14   1  11       31.31       15.28     33.25 o 
 -13   1  11        9.78       -0.12     18.93 o 
 -12   1  11      209.30      224.90     21.61 o 
 -11   1  11      548.77      513.93     24.82 o 
 -10   1  11        0.21       19.05     14.69 o 
  -9   1  11     1203.91     1213.67     39.34 o 
  -8   1  11      159.67      164.47     14.52 o 
  -7   1  11      521.67      482.84     18.31 o 
  -6   1  11       20.99       18.05      9.01 o 
  -5   1  11     4468.02     4154.51     89.23 o 
  -4   1  11      344.04      376.82     18.27 o 
  -3   1  11      715.34      696.55     26.64 o 
  -2   1  11      176.25      297.76     25.58 o 
  -1   1  11     5960.27     5699.38    119.00 o 
   0   1  11      376.36      408.75     18.25 o 
   1   1  11     1124.09     1061.73     28.52 o 
   2   1  11      300.93      290.46     20.82 o 
   3   1  11      335.25      332.97     18.72 o 
   4   1  11       53.23       47.12     13.02 o 
   5   1  11     3979.48     3949.63     96.55 o 
   6   1  11       22.82       15.53     17.72 o 
   7   1  11       22.34       -6.80     19.38 o 
   8   1  11       10.35      -17.55     20.42 o 
   9   1  11      414.40      515.61     31.64 o 
  10   1  11       92.52       77.76     29.23 o 
  11   1  11      104.38      131.49     32.44 o 
  12   1  11        2.73      -10.85     30.92 o 
 -16   2  11        8.03        2.72     65.19 o 
 -15   2  11       18.80       42.68     32.28 o 
 -14   2  11       38.04       42.89     26.60 o 
 -13   2  11       73.63       64.91     24.61 o 
 -12   2  11        5.71       -5.54     17.56 o 
 -11   2  11     1204.41     1211.15     42.50 o 
 -10   2  11       43.09       55.58     16.32 o 
  -9   2  11      533.41      545.55     22.94 o 
  -8   2  11      166.20      168.34     16.96 o 
  -7   2  11      634.72      664.81     29.36 o 
  -6   2  11      177.58      213.73     16.26 o 
  -5   2  11       52.42       59.68     13.19 o 
  -4   2  11        2.39       -4.85     13.94 o 
  -3   2  11       93.70       63.31     16.63 o 
  -2   2  11      508.27      583.44     27.67 o 
  -1   2  11     1266.96     1230.22     41.44 o 
   0   2  11      135.10      129.57     13.04 o 
   1   2  11     1267.58     1236.87     34.24 o 
   2   2  11      747.76      706.99     21.85 o 
   3   2  11      297.77      353.07     23.17 o 
   4   2  11       54.87       59.47     15.55 o 
   5   2  11       43.59       50.99     14.79 o 
   6   2  11       28.40       25.88     15.65 o 
   7   2  11       20.18       42.85     24.46 o 
   8   2  11        2.15        9.74     25.48 o 
   9   2  11      224.57      225.35     32.80 o 
  10   2  11        6.30        0.25     30.14 o 
  11   2  11       24.74      -14.75     31.56 o 
  12   2  11        0.76      -24.33     34.32 o 
 -14   3  11       96.55      100.07     43.42 o 
 -13   3  11        0.54       -1.73     33.96 o 
 -12   3  11       12.98      -12.05     30.66 o 
 -11   3  11      146.69      145.54     26.27 o 
 -10   3  11        0.89      -23.86     21.92 o 
  -9   3  11       76.22      108.65     24.16 o 
  -8   3  11      261.21      323.14     28.56 o 
  -7   3  11      246.75      314.43     28.76 o 
  -6   3  11      337.85      358.84     29.27 o 
  -5   3  11     1825.82     1839.38     74.01 o 
  -4   3  11        0.79      -37.08     41.38 o 
  -3   3  11       78.54       85.72     20.83 o 
  -2   3  11      265.43      303.49     26.99 o 
  -1   3  11     2346.87     2433.17     71.32 o 
   0   3  11       49.15       35.06     22.53 o 
   1   3  11      361.40      443.52     36.37 o 
   2   3  11     3224.12     3081.80    103.74 o 
   3   3  11     1264.62     1258.74     58.13 o 
   4   3  11        0.83       -9.00     28.52 o 
   5   3  11      572.35      587.59     47.62 o 
   6   3  11      262.10      256.24     32.59 o 
   7   3  11        1.05       -8.41     26.29 o 
   8   3  11        3.13       28.16     37.38 o 
   9   3  11      152.83      140.78     44.40 o 
  10   3  11      114.82       49.25     44.08 o 
 -11   4  11       79.78      143.08     39.21 o 
 -10   4  11       43.76        1.32     32.09 o 
  -9   4  11       54.19       64.47     28.18 o 
  -8   4  11       61.98       43.75     28.79 o 
  -7   4  11      328.63      346.15     35.08 o 
  -6   4  11       25.71       16.52     27.67 o 
  -5   4  11       27.81      -17.39     35.47 o 
  -4   4  11       47.19       54.46     36.67 o 
  -3   4  11      190.47      290.78     43.60 o 
  -2   4  11       45.87       26.49     37.40 o 
  -1   4  11      633.52      677.39     53.08 o 
   0   4  11       45.41       99.61     30.30 o 
   1   4  11      555.49      652.77     41.26 o 
   2   4  11       54.36       59.03     34.71 o 
   3   4  11      488.13      505.99    140.80 o 
   4   4  11       10.78      -19.06     33.06 o 
   5   4  11       92.43       62.37     36.16 o 
   6   4  11        0.83      -21.20     35.06 o 
   7   4  11      201.99      183.22     42.53 o 
  -6   5  11       86.47       91.36     37.32 o 
  -5   5  11      431.02      331.84     53.75 o 
  -4   5  11       16.91      -64.61     43.07 o 
  -3   5  11       35.09       70.72     94.21 o 
  -2   5  11       22.14        5.90     44.92 o 
  -1   5  11       15.25       -5.20     75.43 o 
   0   5  11        1.91      -81.49     59.76 o 
   1   5  11      114.60       37.31     62.48 o 
   2   5  11       51.86       43.10     60.67 o 
 -16   0  12        2.30      -79.14     68.28 o 
 -14   0  12        2.54       21.28     53.74 o 
 -12   0  12      636.42      698.33     55.87 o 
 -10   0  12      274.11      312.95     36.76 o 
  -8   0  12     1630.11     1411.68     74.06 o 
  -6   0  12      240.96      305.96     64.47 o 
  -4   0  12     2658.62     2754.58     87.69 o 
  -2   0  12     3284.18     3105.94     97.15 o 
   0   0  12      586.11      536.48     71.44 o 
   2   0  12     4271.13     4312.47    133.85 o 
   4   0  12      212.38      194.48     19.36 o 
   6   0  12      890.89      979.69     49.55 o 
   8   0  12       36.91       25.44     31.19 o 
  10   0  12      174.00      211.30     38.54 o 
  12   0  12        1.43      -21.17     36.90 o 
 -17   1  12        0.20      -88.28     70.00 o 
 -16   1  12       20.62      -13.40     64.20 o 
 -15   1  12        6.14      -10.87     29.39 o 
 -14   1  12      297.85      300.86     35.90 o 
 -13   1  12       11.73       -0.38     32.31 o 
 -12   1  12      576.86      588.97     32.50 o 
 -11   1  12       44.26       85.98     17.95 o 
 -10   1  12      190.92      239.91     19.33 o 
  -9   1  12        2.25       14.42     16.37 o 
  -8   1  12        5.41       -6.66     14.47 o 
  -7   1  12        8.72       13.15     13.66 o 
  -6   1  12     2373.57     2220.06     51.95 o 
  -5   1  12       63.31       47.87     10.87 o 
  -4   1  12     1432.28     1380.15     35.66 o 
  -3   1  12       34.46       16.58     13.83 o 
  -2   1  12     6926.26     6531.46    135.80 o 
  -1   1  12       40.73       44.18     12.45 o 
   0   1  12     1167.12     1128.45     38.24 o 
   1   1  12        2.75      -10.33      9.84 o 
   2   1  12     1101.46     1028.42     42.59 o 
   3   1  12      192.14      229.53     17.48 o 
   4   1  12       95.40      156.90     15.42 o 
   5   1  12       81.34       91.80     15.83 o 
   6   1  12      649.47      588.47     27.85 o 
   7   1  12       29.85       25.26     20.37 o 
   8   1  12      785.40      851.15     35.52 o 
   9   1  12       49.09       51.78     23.87 o 
  10   1  12        1.57       42.66     29.02 o 
  11   1  12       31.78       24.45     30.08 o 
  12   1  12        8.73        1.98     31.69 o 
 -16   2  12       71.10       29.11     39.58 o 
 -15   2  12       41.10       60.87     36.57 o 
 -14   2  12       59.50       61.30     34.82 o 
 -13   2  12        0.14        2.07     29.51 o 
 -12   2  12      297.89      326.57     28.07 o 
 -11   2  12       40.68        9.94     20.55 o 
 -10   2  12        0.67       -5.52     18.88 o 
  -9   2  12        0.70       12.85     18.57 o 
  -8   2  12     1727.12     1712.13     52.60 o 
  -7   2  12       89.11       86.51     24.44 o 
  -6   2  12        0.27      -13.15     12.82 o 
  -5   2  12       44.74       54.72     13.78 o 
  -4   2  12     1543.34     1456.94     45.72 o 
  -3   2  12      239.30      248.77     21.94 o 
  -2   2  12      852.98      812.06     33.45 o 
  -1   2  12      507.88      534.81     29.00 o 
   0   2  12      573.07      603.40     29.86 o 
   1   2  12        0.30       -6.46     17.73 o 
   2   2  12     5543.29     5346.39    133.43 o 
   3   2  12      112.16       88.76     16.52 o 
   4   2  12      189.33      220.74     20.03 o 
   5   2  12        0.18       23.02     17.21 o 
   6   2  12      578.38      622.17     28.40 o 
   7   2  12      346.22      344.38     39.91 o 
   8   2  12       15.53      -36.51     31.43 o 
   9   2  12      138.10      106.42     63.25 o 
  10   2  12      123.65       95.29     40.15 o 
  11   2  12       41.12        7.05     41.78 o 
 -14   3  12      192.92      234.35     47.36 o 
 -13   3  12       18.26        2.33     33.92 o 
 -12   3  12       69.32       53.50     33.02 o 
 -11   3  12       49.54       50.20     24.82 o 
 -10   3  12       21.33        5.60     23.87 o 
  -9   3  12      190.30      192.85     27.13 o 
  -8   3  12        0.33      -14.19     22.50 o 
  -7   3  12       17.53       15.05     22.12 o 
  -6   3  12       42.11       50.26     24.24 o 
  -5   3  12      283.40      267.31     38.42 o 
  -4   3  12      493.47      507.61     98.11 o 
  -3   3  12      130.39      152.14     38.82 o 
  -2   3  12      226.31      257.42     27.60 o 
  -1   3  12      472.08      506.24     33.16 o 
   0   3  12       29.22       48.29     23.56 o 
   1   3  12       11.01       11.10     23.21 o 
   2   3  12        5.44        0.61     28.85 o 
   3   3  12      101.59       80.36     30.70 o 
   4   3  12      401.64      394.03     39.56 o 
   5   3  12       98.71      154.51     33.75 o 
   6   3  12      152.59      193.15     29.64 o 
   7   3  12       40.90       38.30     27.87 o 
   8   3  12       73.48       38.03     39.02 o 
   9   3  12       11.11      -28.03     39.88 o 
 -11   4  12        3.81      -39.48     34.59 o 
 -10   4  12       70.97       16.78     29.63 o 
  -9   4  12       75.42       43.18     29.63 o 
  -8   4  12      398.25      457.76     38.62 o 
  -7   4  12        9.94      -41.36     27.57 o 
  -6   4  12       25.11       -0.75     28.74 o 
  -5   4  12      272.76      278.06     45.21 o 
  -4   4  12      337.14      391.92     46.89 o 
  -3   4  12       25.11       24.34     36.84 o 
  -2   4  12       80.95       62.14     38.77 o 
  -1   4  12     1285.52     1207.56     65.28 o 
   0   4  12      706.97      734.01     44.04 o 
   1   4  12       11.66       23.11     35.02 o 
   2   4  12      358.93      479.12     46.97 o 
   3   4  12        8.67       56.80     35.89 o 
   4   4  12       46.50       -7.62     34.68 o 
   5   4  12       10.83      -20.68     34.86 o 
   6   4  12       14.88       43.25     37.18 o 
  -4   5  12       68.87      204.82     50.34 o 
  -3   5  12       51.46       15.50     46.96 o 
  -2   5  12      350.50      186.81     51.64 o 
  -1   5  12       79.58       61.28     46.98 o 
   0   5  12       70.30       28.61     63.20 o 
 -15   0  13       53.98        5.43     39.03 o 
 -13   0  13       67.64       75.16     36.85 o 
 -11   0  13      144.11      206.08     37.66 o 
  -9   0  13     1936.48     1803.98     89.63 o 
  -7   0  13      772.39      786.32     55.69 o 
  -5   0  13     5246.93     5212.84    156.53 o 
  -3   0  13     1682.33     1561.47     56.57 o 
  -1   0  13       95.23       79.91     18.59 o 
   1   0  13     2506.61     2459.96     80.88 o 
   3   0  13      659.95      631.93     27.72 o 
   5   0  13     2900.89     3044.96    104.83 o 
   7   0  13       24.61        4.21     29.05 o 
   9   0  13       87.05       74.18     34.93 o 
  11   0  13       85.33       62.51     38.11 o 
 -16   1  13        0.17       84.93     73.07 o 
 -15   1  13      232.57      249.78     72.75 o 
 -14   1  13        3.92       10.34     24.14 o 
 -13   1  13        3.22      -30.83     22.03 o 
 -12   1  13        0.22      -29.23     20.71 o 
 -11   1  13      440.47      447.83     29.06 o 
 -10   1  13        2.84       -2.44     18.66 o 
  -9   1  13      327.06      349.28     24.67 o 
  -8   1  13      362.43      363.98     24.30 o 
  -7   1  13      613.42      614.98     40.12 o 
  -6   1  13      206.26      220.53     15.32 o 
  -5   1  13     2502.10     2352.67     55.03 o 
  -4   1  13      214.43      207.08     14.74 o 
  -3   1  13     1616.31     1582.71     57.17 o 
  -2   1  13       37.38       35.79     17.84 o 
  -1   1  13     3541.00     3474.52     77.36 o 
   0   1  13      446.59      409.70     20.54 o 
   1   1  13      415.05      379.11     20.06 o 
   2   1  13       10.78        6.39     11.63 o 
   3   1  13     1253.22     1272.09     36.63 o 
   4   1  13      175.35      152.30     17.98 o 
   5   1  13       74.54       93.12     22.06 o 
   6   1  13      334.88      272.05     42.08 o 
   7   1  13      485.55      508.85     34.42 o 
   8   1  13      278.97      337.07     32.79 o 
   9   1  13      214.71      380.62     37.91 o 
  10   1  13       14.37       24.41     36.74 o 
  11   1  13      147.07      179.71     43.63 o 
 -15   2  13       48.39       36.91     36.26 o 
 -14   2  13        0.15      -47.86     32.09 o 
 -13   2  13        2.30        9.74     24.36 o 
 -12   2  13        0.49        1.69     22.47 o 
 -11   2  13       62.87      118.97     23.20 o 
 -10   2  13        2.27       -9.89     19.97 o 
  -9   2  13      949.83      967.00     40.73 o 
  -8   2  13       67.02       87.98     20.45 o 
  -7   2  13      509.28      577.82     29.28 o 
  -6   2  13      178.82      198.10     24.78 o 
  -5   2  13     1984.95     2038.90     51.16 o 
  -4   2  13       42.36       42.59     17.32 o 
  -3   2  13      226.10      265.43     31.55 o 
  -2   2  13       35.16       35.62     18.72 o 
  -1   2  13      335.73      385.36     26.93 o 
   0   2  13       86.17       71.16     20.45 o 
   1   2  13     1142.89     1080.68     34.16 o 
   2   2  13      201.31      223.67     19.47 o 
   3   2  13      187.43      206.34     19.69 o 
   4   2  13      133.98      167.57     19.54 o 
   5   2  13     1022.88     1074.42     56.68 o 
   6   2  13       11.74      -13.65     22.18 o 
   7   2  13       24.64       -5.95     39.02 o 
   8   2  13       25.08       -4.08     33.02 o 
   9   2  13       38.99       74.45     49.35 o 
  10   2  13        7.40      -12.13     39.74 o 
 -14   3  13        0.86        8.24     37.17 o 
 -13   3  13       42.12        6.01     34.17 o 
 -12   3  13        3.42       13.62     26.67 o 
 -11   3  13      220.22      277.61     30.52 o 
 -10   3  13       10.93        8.12     24.78 o 
  -9   3  13       17.30       32.95     24.89 o 
  -8   3  13       41.75       62.37     28.19 o 
  -7   3  13      232.46      241.62     28.17 o 
  -6   3  13       84.15      123.00     25.93 o 
  -5   3  13      560.12      592.14     83.84 o 
  -4   3  13       15.45        9.31     32.55 o 
  -3   3  13      638.34      696.21     48.40 o 
  -2   3  13       32.96       37.24     23.82 o 
  -1   3  13     2636.62     2628.08     76.82 o 
   0   3  13        4.97       -0.87     23.40 o 
   1   3  13      273.48      308.81     34.78 o 
   2   3  13       42.89       48.61     37.94 o 
   3   3  13      161.56      238.10     53.97 o 
   4   3  13      210.79      177.13     47.45 o 
   5   3  13       58.23       80.90     32.98 o 
   6   3  13      224.20      204.38     31.18 o 
   7   3  13      436.12      475.58     50.34 o 
   8   3  13      131.90      127.06     42.00 o 
   9   3  13      228.79      223.29     47.92 o 
 -11   4  13        1.61       21.06     30.53 o 
 -10   4  13        4.57      -27.89     29.15 o 
  -9   4  13       30.19        0.05     29.56 o 
  -8   4  13       33.03       -0.23     29.73 o 
  -7   4  13       17.92       52.34     36.33 o 
  -6   4  13      104.27      101.87     31.50 o 
  -5   4  13       30.25      -35.73     38.82 o 
  -4   4  13      100.73      125.50     41.96 o 
  -3   4  13       15.66       20.22     38.99 o 
  -2   4  13      122.13       87.81     39.63 o 
  -1   4  13        4.77        2.18     37.83 o 
   0   4  13       37.92       11.18     29.81 o 
   1   4  13      394.59      418.13     46.28 o 
   2   4  13      170.18      139.96     39.42 o 
   3   4  13       59.89       65.20     37.26 o 
   4   4  13        5.28        5.57     35.20 o 
   5   4  13       94.15       79.44     38.46 o 
   6   4  13       46.68       10.93     37.50 o 
 -14   0  14       41.28       33.23     37.40 o 
 -12   0  14       57.66       30.24     34.41 o 
 -10   0  14      325.80      354.86     42.46 o 
  -8   0  14     2229.49     1999.91    100.50 o 
  -6   0  14     4439.31     4384.42    191.13 o 
  -4   0  14     1117.59     1145.84     47.36 o 
  -2   0  14      741.51      717.10     35.94 o 
   0   0  14     2076.09     2153.62     74.01 o 
   2   0  14      566.95      595.01     35.12 o 
   4   0  14     1806.15     1606.34     95.88 o 
   6   0  14      759.42      912.72     71.80 o 
   8   0  14      810.38      990.67     78.50 o 
  10   0  14       14.13       31.33     51.70 o 
 -16   1  14       11.60        2.26     45.45 o 
 -15   1  14       23.02       21.55     43.10 o 
 -14   1  14       37.83       89.34     29.15 o 
 -13   1  14        1.77      -23.51     62.84 o 
 -12   1  14      474.67      523.61     57.41 o 
 -11   1  14        1.02       19.55     27.75 o 
 -10   1  14      209.82      214.05     29.00 o 
  -9   1  14        0.50        8.45     27.62 o 
  -8   1  14      974.41      936.46     44.56 o 
  -7   1  14       31.76       45.96     22.70 o 
  -6   1  14      770.43      726.67     52.55 o 
  -5   1  14       80.51       62.08     16.92 o 
  -4   1  14        8.69       12.71     15.80 o 
  -3   1  14      235.51      236.25     21.25 o 
  -2   1  14     5773.11     5484.31    117.02 o 
  -1   1  14        1.01        5.57     13.98 o 
   0   1  14       52.93       55.70     15.27 o 
   1   1  14       17.80       22.65     14.75 o 
   2   1  14     2869.19     2851.02     67.04 o 
   3   1  14        6.21       -9.30     15.14 o 
   4   1  14       11.22       37.89     16.97 o 
   5   1  14       65.75       75.61     22.48 o 
   6   1  14        6.59      -30.73     22.61 o 
   7   1  14       61.94        1.36     25.05 o 
   8   1  14      307.99      325.17     49.15 o 
   9   1  14        7.36      -42.91     30.54 o 
  10   1  14        4.74      -58.71     45.04 o 
  11   1  14       13.26      -41.52     38.16 o 
 -15   2  14       15.23      -52.74     35.16 o 
 -14   2  14       43.34       54.22     35.25 o 
 -13   2  14       29.34       18.84     25.50 o 
 -12   2  14       21.53       -7.79     22.72 o 
 -11   2  14      212.33      246.97     26.72 o 
 -10   2  14      242.00      251.64     26.35 o 
  -9   2  14      106.22       94.27     22.21 o 
  -8   2  14      754.56      745.06     39.36 o 
  -7   2  14       21.20       18.89     15.96 o 
  -6   2  14     1184.39     1262.50     37.15 o 
  -5   2  14       22.72       20.67     15.07 o 
  -4   2  14     1196.49     1141.83     47.19 o 
  -3   2  14      228.15      233.62     23.49 o 
  -2   2  14      214.53      195.22     23.50 o 
  -1   2  14        2.82       30.37     20.51 o 
   0   2  14      788.26      796.07     35.51 o 
   1   2  14      155.32      161.97     21.71 o 
   2   2  14      356.84      405.86     28.10 o 
   3   2  14      354.56      317.67     23.10 o 
   4   2  14     1330.98     1338.95     44.47 o 
   5   2  14      488.99      510.38     28.30 o 
   6   2  14      267.79      331.79     30.66 o 
   7   2  14        8.95       -4.55     32.74 o 
   8   2  14       67.04       52.14     47.31 o 
   9   2  14        0.74      -10.33     93.85 o 
  10   2  14       39.57       13.58     75.34 o 
 -13   3  14        0.49      -14.05     34.29 o 
 -12   3  14      336.64      356.54     34.27 o 
 -11   3  14       95.03       81.77     28.01 o 
 -10   3  14        3.38        9.89     25.55 o 
  -9   3  14      185.59      233.23     55.25 o 
  -8   3  14      253.55      308.65     39.66 o 
  -7   3  14       64.43       18.97     24.90 o 
  -6   3  14       23.81       44.82     25.11 o 
  -5   3  14      174.71      179.23     38.64 o 
  -4   3  14      143.80      161.27     50.16 o 
  -3   3  14       31.75       54.10     25.26 o 
  -2   3  14      927.08     1026.22     44.07 o 
  -1   3  14      176.00      227.91     29.59 o 
   0   3  14        4.17        3.58     25.11 o 
   1   3  14       22.00        9.74     31.04 o 
   2   3  14      540.21      595.66     84.80 o 
   3   3  14       43.41       16.81     31.25 o 
   4   3  14       63.19       63.26     33.02 o 
   5   3  14       21.85       12.41     32.04 o 
   6   3  14      252.23      257.01     33.17 o 
   7   3  14      274.69      286.51     46.22 o 
   8   3  14      156.46      201.88     44.90 o 
 -10   4  14        1.27       22.46     31.08 o 
  -9   4  14        9.33       -3.01     30.78 o 
  -8   4  14      145.60      181.04     34.47 o 
  -7   4  14        0.70       -9.18     30.48 o 
  -6   4  14       99.45       96.60     43.18 o 
  -5   4  14        3.99      -48.36     39.78 o 
  -4   4  14      601.44      586.39     83.03 o 
  -3   4  14        4.71      -21.68     44.91 o 
  -2   4  14       54.35       54.65     41.52 o 
  -1   4  14        1.81       25.06     39.66 o 
   0   4  14       46.85       22.36     37.12 o 
   1   4  14      114.72       73.00     37.89 o 
   2   4  14       14.25       40.48     36.83 o 
   3   4  14        1.46      -20.51     40.34 o 
   4   4  14      377.14      390.83     73.48 o 
   5   4  14        5.14      -20.24     36.56 o 
 -15   0  15       69.20      118.71     44.00 o 
 -13   0  15       51.97       67.73     37.76 o 
 -11   0  15       97.62       68.18     36.85 o 
  -9   0  15      233.56      235.88     39.57 o 
  -7   0  15       42.16       29.79     34.77 o 
  -5   0  15     7092.02     6820.70    327.66 o 
  -3   0  15        3.80       -3.06     20.08 o 
  -1   0  15     2258.17     2072.42     72.99 o 
   1   0  15      583.63      630.52     37.45 o 
   3   0  15      468.54      436.99     38.80 o 
   5   0  15      953.49     1041.28     80.40 o 
   7   0  15        3.77      -56.51     46.55 o 
   9   0  15      182.62      262.59     59.76 o 
 -16   1  15        7.50       36.94     47.54 o 
 -15   1  15        9.09       12.22     43.19 o 
 -14   1  15        7.26        7.81     27.59 o 
 -13   1  15      317.31      310.87     33.96 o 
 -12   1  15       17.76       13.48     26.92 o 
 -11   1  15      472.74      486.88     49.17 o 
 -10   1  15       57.55      131.70     50.07 o 
  -9   1  15     2217.19     2165.28     77.88 o 
  -8   1  15       84.19      118.17     26.85 o 
  -7   1  15      244.64      307.33     40.52 o 
  -6   1  15      151.07      183.54     21.09 o 
  -5   1  15      307.81      339.41     30.14 o 
  -4   1  15        0.92       18.33     17.34 o 
  -3   1  15     2422.08     2303.91     64.95 o 
  -2   1  15        2.90        9.91     14.86 o 
  -1   1  15      403.45      427.16     23.98 o 
   0   1  15       75.98       58.39     16.93 o 
   1   1  15     3823.58     3757.79     98.49 o 
   2   1  15       13.81       27.63     16.58 o 
   3   1  15      382.21      411.87     31.56 o 
   4   1  15       26.59       20.25     20.99 o 
   5   1  15      499.31      556.80     42.97 o 
   6   1  15       13.72      -20.21     30.54 o 
   7   1  15      100.37      106.66     35.98 o 
   8   1  15      190.14      221.61     72.39 o 
   9   1  15       50.69      -25.65     48.99 o 
  10   1  15        6.39       -6.43     52.25 o 
 -15   2  15       62.89      132.20     51.16 o 
 -14   2  15        0.08       27.71     46.09 o 
 -13   2  15        0.19       -2.85     30.34 o 
 -12   2  15        0.38      -22.31     29.25 o 
 -11   2  15       19.27       15.37     29.88 o 
 -10   2  15       59.78       45.15     29.16 o 
  -9   2  15      351.36      437.07     39.73 o 
  -8   2  15        4.95       -2.71     34.72 o 
  -7   2  15       92.67       57.07     26.30 o 
  -6   2  15      127.73      152.85     22.74 o 
  -5   2  15     2595.75     2638.23     97.55 o 
  -4   2  15        1.16       22.13     25.30 o 
  -3   2  15       24.17       11.43     20.00 o 
  -2   2  15      214.53      237.63     25.96 o 
  -1   2  15     1044.46     1008.89     40.71 o 
   0   2  15      107.55       68.13     22.88 o 
   1   2  15       85.38       73.97     24.83 o 
   2   2  15      125.32      121.51     24.03 o 
   3   2  15      575.91      640.03     34.83 o 
   4   2  15      665.58      631.50     38.57 o 
   5   2  15     1068.14     1072.25     44.76 o 
   6   2  15       13.41       20.64     24.93 o 
   7   2  15      194.96      180.41     40.11 o 
   8   2  15       42.43      -26.01     36.33 o 
   9   2  15      155.45      193.19     43.97 o 
 -13   3  15       14.51      -12.44     36.74 o 
 -12   3  15       10.45       -4.98     27.70 o 
 -11   3  15      152.01      150.01     30.10 o 
 -10   3  15       33.75       67.49     27.70 o 
  -9   3  15      238.86      304.46     61.77 o 
  -8   3  15        1.34       12.39     43.12 o 
  -7   3  15      207.65      273.81     31.52 o 
  -6   3  15      100.23      116.65     27.92 o 
  -5   3  15       10.15       25.17     35.14 o 
  -4   3  15       30.80       32.02     35.92 o 
  -3   3  15      308.28      407.47     36.24 o 
  -2   3  15      115.28      160.28     35.08 o 
  -1   3  15      144.57      174.39     28.92 o 
   0   3  15        3.64       27.82     26.71 o 
   1   3  15      967.91      930.68     68.36 o 
   2   3  15       69.94       56.79     34.17 o 
   3   3  15       14.03       -2.13     32.44 o 
   4   3  15      153.51      141.99     35.97 o 
   5   3  15       59.07       54.21     34.02 o 
   6   3  15        1.31      -52.88     49.62 o 
   7   3  15       20.46      -26.58     38.33 o 
  -9   4  15       53.20       53.52     43.02 o 
  -8   4  15       15.91        3.96     31.63 o 
  -7   4  15      106.86       78.92     44.00 o 
  -6   4  15       37.36       37.36     31.71 o 
  -5   4  15      179.75      145.89     47.76 o 
  -4   4  15        0.68      -59.45     40.75 o 
  -3   4  15        5.65      -21.98     40.94 o 
  -2   4  15      248.00      178.07     46.83 o 
  -1   4  15       42.53       72.82     42.08 o 
   0   4  15        0.98      -54.56     36.38 o 
   1   4  15       28.34       -4.31     37.43 o 
   2   4  15      178.60      168.86     41.19 o 
   3   4  15        4.57      -38.99     35.77 o 
   4   4  15        2.06       20.84     37.60 o 
 -16   0  16      222.92      217.85     51.98 o 
 -14   0  16       47.87       63.02     42.10 o 
 -12   0  16      595.61      566.01     56.69 o 
 -10   0  16      283.02      229.36     42.92 o 
  -8   0  16      348.90      316.28     46.27 o 
  -6   0  16     3625.98     3643.27    168.67 o 
  -4   0  16        4.52       15.25     22.09 o 
  -2   0  16     5624.09     4822.41    250.20 o 
   0   0  16      151.59      166.85     27.65 o 
   2   0  16      584.17      575.44     72.66 o 
   4   0  16     1276.19     1112.99     81.85 o 
   6   0  16       29.60       51.52     49.71 o 
   8   0  16     1028.04     1168.40     91.53 o 
  10   0  16       49.83       46.72     57.77 o 
 -15   1  16        0.58       32.90     40.34 o 
 -14   1  16        7.52        7.75     28.58 o 
 -13   1  16        1.34       -9.41     27.52 o 
 -12   1  16      112.14      168.78     32.04 o 
 -11   1  16        2.86      -23.31     25.97 o 
 -10   1  16       40.45       45.91     27.92 o 
  -9   1  16       55.61       90.49     28.70 o 
  -8   1  16     2128.59     2003.08     75.48 o 
  -7   1  16       39.49       29.79     19.52 o 
  -6   1  16        0.69        5.49     18.75 o 
  -5   1  16      297.68      354.24     26.21 o 
  -4   1  16      530.72      475.03     33.10 o 
  -3   1  16      132.76      148.53     26.68 o 
  -2   1  16     1038.67      975.10     52.67 o 
  -1   1  16      109.67      101.81     18.47 o 
   0   1  16     2698.84     2599.56     63.13 o 
   1   1  16      586.01      569.82     28.39 o 
   2   1  16     2050.12     2141.58     64.44 o 
   3   1  16       28.62        3.38     21.42 o 
   4   1  16      346.63      322.35     36.70 o 
   5   1  16      100.42       95.02     33.73 o 
   6   1  16      394.43      521.31    148.59 o 
   7   1  16        4.95      -19.23     34.77 o 
   8   1  16        9.78      -13.15     36.66 o 
   9   1  16        6.22        6.43     47.94 o 
 -14   2  16       72.52       44.42     33.23 o 
 -13   2  16      135.37      145.50     35.21 o 
 -12   2  16      436.53      438.00     41.98 o 
 -11   2  16        0.59       14.77     31.45 o 
 -10   2  16       24.90       24.84     30.70 o 
  -9   2  16       45.66       68.12     32.21 o 
  -8   2  16        4.46       22.78     34.27 o 
  -7   2  16        0.60       22.17     21.22 o 
  -6   2  16     1250.09     1281.54     46.94 o 
  -5   2  16        0.49       -9.96     20.76 o 
  -4   2  16       51.01       62.08     29.57 o 
  -3   2  16        6.06       32.06     22.45 o 
  -2   2  16     2564.53     2558.38    112.21 o 
  -1   2  16       36.22       57.51     24.02 o 
   0   2  16       84.47       52.47     23.57 o 
   1   2  16      183.92      186.31     25.30 o 
   2   2  16      321.90      317.30     36.55 o 
   3   2  16        0.62      -20.12     22.75 o 
   4   2  16      130.23      145.83     26.29 o 
   5   2  16        1.31      -25.95     31.39 o 
   6   2  16        4.92      -13.35     32.86 o 
   7   2  16        3.26      -63.39     51.62 o 
   8   2  16      247.59      271.28     65.11 o 
 -12   3  16      161.01      159.63     39.53 o 
 -11   3  16       26.77       49.75     37.00 o 
 -10   3  16      128.93      120.64     39.34 o 
  -9   3  16       24.03       17.02     39.34 o 
  -8   3  16      302.08      453.38     78.32 o 
  -7   3  16       35.09       55.56     40.51 o 
  -6   3  16        9.80       12.01     38.28 o 
  -5   3  16      439.58      426.04    108.30 o 
  -4   3  16      195.62      300.76     44.82 o 
  -3   3  16       15.38        3.88     26.53 o 
  -2   3  16       40.53       37.64     32.38 o 
  -1   3  16       14.63       68.78     28.40 o 
   0   3  16       68.19        6.40     33.42 o 
   1   3  16        9.87      -11.01     33.20 o 
   2   3  16      389.21      395.80     43.19 o 
   3   3  16       82.72       36.98     35.35 o 
   4   3  16       45.46       43.03     35.15 o 
   5   3  16      124.73      152.17     38.33 o 
   6   3  16       14.95       63.20     56.23 o 
  -9   4  16       76.38      107.58     35.82 o 
  -8   4  16       13.16       15.45     33.86 o 
  -7   4  16       14.97       12.85     32.68 o 
  -6   4  16       79.77      100.30     34.43 o 
  -5   4  16      134.24      115.51     48.65 o 
  -4   4  16       73.67       53.44     45.49 o 
  -3   4  16       28.65       23.80     44.86 o 
  -2   4  16      123.39      102.22     46.19 o 
  -1   4  16      107.99      156.29     63.57 o 
   0   4  16       79.94       75.74     41.01 o 
   1   4  16       86.82       86.24     42.24 o 
   2   4  16        2.96      -20.62     38.16 o 
 -15   0  17       35.25       36.04     44.19 o 
 -13   0  17      210.68      177.29     45.09 o 
 -11   0  17      200.80      193.32     45.46 o 
  -9   0  17       38.40        5.80     36.40 o 
  -7   0  17       76.26       20.28     42.20 o 
  -5   0  17      987.97      939.22     55.86 o 
  -3   0  17     6837.05     6321.92    273.74 o 
  -1   0  17     1877.44     1830.42     69.72 o 
   1   0  17      677.82      675.30     42.00 o 
   3   0  17      764.88      689.25     65.83 o 
   5   0  17       19.32      -54.06     47.72 o 
   7   0  17      496.40      616.18     75.70 o 
   9   0  17       91.52      115.08     61.03 o 
 -15   1  17       51.12       30.93     41.61 o 
 -14   1  17        0.02      -11.47     42.74 o 
 -13   1  17      120.98      104.91     31.46 o 
 -12   1  17        9.15        9.21     29.27 o 
 -11   1  17       83.45       97.97     31.17 o 
 -10   1  17       65.29       42.64     29.39 o 
  -9   1  17     1715.20     1682.52    108.51 o 
  -8   1  17        1.11       22.18     29.45 o 
  -7   1  17       48.17       45.37     21.58 o 
  -6   1  17       38.69       51.33     25.74 o 
  -5   1  17     3222.76     2932.81    140.33 o 
  -4   1  17      228.12      236.27     25.44 o 
  -3   1  17      162.20      191.97     20.86 o 
  -2   1  17      358.75      357.44     30.40 o 
  -1   1  17      804.33      781.03     31.06 o 
   0   1  17        8.40        1.66     17.80 o 
   1   1  17     1424.59     1397.67     42.03 o 
   2   1  17      206.78      244.53     32.15 o 
   3   1  17      163.77      184.63     26.40 o 
   4   1  17        0.53      -10.54     29.85 o 
   5   1  17      651.22      681.52     69.36 o 
   6   1  17       65.86       42.67     35.47 o 
   7   1  17      116.53      101.65     39.30 o 
   8   1  17       15.72       20.46     38.46 o 
 -14   2  17       13.00        2.70     33.61 o 
 -13   2  17       55.30       28.96     34.99 o 
 -12   2  17       15.99      -22.09     32.72 o 
 -11   2  17      207.83      229.08     37.62 o 
 -10   2  17       16.25       36.16     33.19 o 
  -9   2  17        7.45      -12.42     47.90 o 
  -8   2  17      303.71      298.07     41.26 o 
  -7   2  17      120.38      197.98     26.78 o 
  -6   2  17       12.41        0.46     22.32 o 
  -5   2  17      322.61      326.03     30.62 o 
  -4   2  17       20.13       17.85     23.57 o 
  -3   2  17      511.72      535.30     48.32 o 
  -2   2  17      157.57      196.97     27.78 o 
  -1   2  17      780.04      818.33     40.43 o 
   0   2  17      369.55      309.21     31.46 o 
   1   2  17       14.36       -5.05     23.08 o 
   2   2  17      237.54      208.28     28.11 o 
   3   2  17      131.12      132.28     26.82 o 
   4   2  17        8.84       -4.13     24.96 o 
   5   2  17       48.39       53.24     34.74 o 
   6   2  17       12.94       -2.72     52.88 o 
   7   2  17      195.08      205.99     62.57 o 
 -12   3  17       23.40      -19.71     38.49 o 
 -11   3  17       27.49       59.12     40.36 o 
 -10   3  17        5.65      -21.45     46.50 o 
  -9   3  17      357.86      402.05     51.18 o 
  -8   3  17       39.13       58.45     41.99 o 
  -7   3  17        9.71       64.45     42.99 o 
  -6   3  17      142.11      202.38     88.60 o 
  -5   3  17      275.31      313.14     47.69 o 
  -4   3  17       78.59       77.40     67.37 o 
  -3   3  17      204.99      194.18     31.40 o 
  -2   3  17      221.48      230.75     39.28 o 
  -1   3  17       10.39        5.35     28.79 o 
   0   3  17      247.34      173.43     39.25 o 
   1   3  17      593.90      568.42     57.54 o 
   2   3  17      113.58       38.45     37.00 o 
   3   3  17        2.31       -1.42     35.42 o 
   4   3  17       12.46       52.92     36.85 o 
   5   3  17      144.30      144.25     61.39 o 
  -7   4  17      118.69       72.35     50.39 o 
  -6   4  17        0.45        3.30     85.25 o 
  -5   4  17       76.91       25.69     47.24 o 
  -4   4  17        0.76      -41.66     45.43 o 
  -3   4  17      163.70      141.23     50.49 o 
  -2   4  17        8.56      -37.58     66.86 o 
  -1   4  17      167.24      146.06     63.84 o 
   0   4  17        1.04       10.41     40.78 o 
   1   4  17       52.62       48.65     41.68 o 
 -14   0  18       26.53      -11.41     42.19 o 
 -12   0  18      611.94      580.13     62.03 o 
 -10   0  18       72.95       98.61     43.01 o 
  -8   0  18     1265.33     1219.28     83.20 o 
  -6   0  18      731.48      667.79     69.63 o 
  -4   0  18     1022.29     1010.69     64.92 o 
  -2   0  18     1540.59     1509.99     62.98 o 
   0   0  18     1026.71      977.77     49.76 o 
   2   0  18      263.48      325.70     50.17 o 
   4   0  18      254.37      112.82     50.53 o 
   6   0  18      170.20      109.65     59.86 o 
   8   0  18      185.68      151.13     64.47 o 
 -15   1  18       16.46       38.75     33.45 o 
 -14   1  18        1.45       10.50     31.24 o 
 -13   1  18       12.61      -13.21     38.21 o 
 -12   1  18       70.82       15.61     31.39 o 
 -11   1  18       28.21       53.23     32.41 o 
 -10   1  18       39.07       -7.20     30.33 o 
  -9   1  18       60.54       63.48     32.15 o 
  -8   1  18       88.11      147.05     34.51 o 
  -7   1  18      446.76      505.93     32.42 o 
  -6   1  18     1541.05     1558.66    114.54 o 
  -5   1  18      541.30      518.04     32.72 o 
  -4   1  18      493.59      486.56     35.97 o 
  -3   1  18      609.13      564.48     28.78 o 
  -2   1  18        6.90       -0.50     23.04 o 
  -1   1  18      534.83      523.01     28.25 o 
   0   1  18      487.54      504.70     28.14 o 
   1   1  18       20.84       12.78     22.73 o 
   2   1  18       13.88       -8.36     23.29 o 
   3   1  18      162.65      172.97     36.08 o 
   4   1  18     1156.15     1120.38     88.05 o 
   5   1  18       24.37       11.45     43.28 o 
   6   1  18       23.30      -15.78     53.06 o 
   7   1  18        0.27      -11.02     39.40 o 
   8   1  18       46.18       28.29     41.13 o 
 -13   2  18       66.72       25.41     36.00 o 
 -12   2  18      377.19      305.09     42.15 o 
 -11   2  18       23.65        3.97     34.54 o 
 -10   2  18        5.42      -16.08     34.02 o 
  -9   2  18       91.24      144.37     38.85 o 
  -8   2  18      419.91      406.71     55.55 o 
  -7   2  18       12.12        8.26     24.91 o 
  -6   2  18      424.40      492.60     49.77 o 
  -5   2  18      191.18      201.21     28.53 o 
  -4   2  18      358.81      389.59     38.36 o 
  -3   2  18      217.74      261.86     30.10 o 
  -2   2  18     1991.70     1982.92     70.35 o 
  -1   2  18        1.83       -0.48     25.62 o 
   0   2  18      100.57      129.86     35.91 o 
   1   2  18       29.17       -1.06     25.43 o 
   2   2  18      388.98      378.78     33.01 o 
   3   2  18        9.14      -17.69     25.84 o 
   4   2  18        6.37       -6.72     34.02 o 
   5   2  18       16.69       25.58     36.51 o 
   6   2  18       35.72        7.79     56.68 o 
 -11   3  18        0.92      -13.13     40.66 o 
 -10   3  18      145.61      176.41     47.52 o 
  -9   3  18        1.25       -2.36     42.58 o 
  -8   3  18      203.76      204.89     48.13 o 
  -7   3  18        2.45        3.20     48.58 o 
  -6   3  18      648.84      705.68     61.34 o 
  -5   3  18        4.77       60.32     51.88 o 
  -4   3  18      293.22      313.06     50.29 o 
  -3   3  18       12.14       13.38     29.17 o 
  -2   3  18       82.60      144.88     32.56 o 
  -1   3  18       63.84       21.13     37.94 o 
   0   3  18      264.74      259.09     42.80 o 
   1   3  18       74.46       46.46     37.81 o 
   2   3  18      147.72      149.89     40.82 o 
   3   3  18        0.70      -23.06     36.87 o 
   4   3  18      351.23      393.25    127.54 o 
  -5   4  18       20.71       38.96     49.94 o 
  -4   4  18       27.55        8.66     82.26 o 
  -3   4  18       12.86      -70.39     46.92 o 
  -2   4  18      120.02      170.77     71.81 o 
 -13   0  19       25.86       46.09     45.00 o 
 -11   0  19        1.11       13.40     44.91 o 
  -9   0  19       49.99      101.86     46.36 o 
  -7   0  19      265.66      279.88     57.86 o 
  -5   0  19      465.01      424.89     37.78 o 
  -3   0  19      323.58      377.42     44.10 o 
  -1   0  19       33.01       50.78     28.60 o 
   1   0  19     1583.08     1667.31     80.53 o 
   3   0  19        5.66       21.37     47.08 o 
   5   0  19       96.01       75.24     54.96 o 
   7   0  19       46.27       61.84     60.49 o 
 -14   1  19       16.62       15.61     33.29 o 
 -13   1  19        0.04      -28.50     35.59 o 
 -12   1  19       29.79       34.61     33.79 o 
 -11   1  19       86.60       58.84     40.61 o 
 -10   1  19      263.07      246.67     39.47 o 
  -9   1  19       88.96       71.54     36.39 o 
  -8   1  19      252.06      245.37     41.17 o 
  -7   1  19      626.78      695.97     38.08 o 
  -6   1  19      302.81      326.98     30.38 o 
  -5   1  19     1661.16     1602.04     92.95 o 
  -4   1  19      117.87      101.23     25.68 o 
  -3   1  19      384.39      388.99     41.63 o 
  -2   1  19        7.95      -14.56     19.99 o 
  -1   1  19      177.24      237.45     24.55 o 
   0   1  19      324.40      297.54     35.63 o 
   1   1  19        6.15      -17.01     23.45 o 
   2   1  19       18.96       13.52     24.88 o 
   3   1  19      633.80      698.80     51.91 o 
   4   1  19       27.28       15.30     36.02 o 
   5   1  19      296.96      333.11     45.50 o 
   6   1  19        1.09      -57.03     38.02 o 
   7   1  19       92.73       43.87     71.39 o 
 -13   2  19      116.62      157.09     66.14 o 
 -12   2  19        0.27       -6.22     43.28 o 
 -11   2  19        4.28       -9.27     36.97 o 
 -10   2  19      158.30      113.77     40.78 o 
  -9   2  19     1065.56     1068.35     90.63 o 
  -8   2  19       12.21       39.56     45.14 o 
  -7   2  19      111.85      124.43     27.99 o 
  -6   2  19       43.53       28.59     46.78 o 
  -5   2  19       47.55       12.08     26.10 o 
  -4   2  19      160.67      157.51     43.10 o 
  -3   2  19      860.02      875.37    114.42 o 
  -2   2  19       93.32       71.63     36.54 o 
  -1   2  19        3.85      -39.86     26.57 o 
   0   2  19       84.47       76.58     35.80 o 
   1   2  19     1338.10     1250.07     97.03 o 
   2   2  19       12.97      -14.34     27.11 o 
   3   2  19        1.19       -3.24     28.24 o 
   4   2  19        6.37      -35.01     36.24 o 
   5   2  19        4.70        2.06     38.06 o 
 -10   3  19        0.03       -5.43     45.47 o 
  -9   3  19       53.51       84.70     47.95 o 
  -8   3  19       18.75       35.97     47.15 o 
  -7   3  19      233.40      237.36    100.78 o 
  -6   3  19        8.77      -23.74     44.03 o 
  -5   3  19      249.94      292.87     71.40 o 
  -4   3  19        7.94      -36.40     44.10 o 
  -3   3  19       82.81      114.02     39.86 o 
  -2   3  19       44.40       49.75     32.64 o 
  -1   3  19      352.22      427.32    115.31 o 
   0   3  19       68.13       50.88     40.27 o 
   1   3  19        2.24       -6.10     37.58 o 
   2   3  19        1.00      -11.29     63.61 o 
   3   3  19       64.40       49.87     40.09 o 
 -14   0  20       14.42       21.91     47.54 o 
 -12   0  20      471.23      394.24     61.76 o 
 -10   0  20      466.04      317.10     57.95 o 
  -8   0  20     1270.65     1006.70     84.38 o 
  -6   0  20        3.65       57.77     56.32 o 
  -4   0  20      425.92      440.04    117.31 o 
  -2   0  20      108.22      102.70     40.97 o 
   0   0  20     1891.38     1922.48     76.76 o 
   2   0  20      269.70      252.54     55.60 o 
   4   0  20       60.91       91.09     56.14 o 
   6   0  20       19.33      -57.50     56.05 o 
 -13   1  20        1.78       10.33     34.54 o 
 -12   1  20       93.99      116.63     38.52 o 
 -11   1  20       34.28       40.91     35.80 o 
 -10   1  20      132.64       65.54     37.26 o 
  -9   1  20       69.61       36.95     38.34 o 
  -8   1  20       24.93       27.06     38.21 o 
  -7   1  20       10.65       10.74     25.42 o 
  -6   1  20      663.87      724.38     42.81 o 
  -5   1  20       16.00       -6.29     24.87 o 
  -4   1  20        6.03      -18.34     25.08 o 
  -3   1  20        6.54       22.68     21.63 o 
  -2   1  20     1472.03     1489.35     46.86 o 
  -1   1  20       11.60      -14.26     21.52 o 
   0   1  20        1.45       -2.59     21.37 o 
   1   1  20       20.33       -2.81     25.41 o 
   2   1  20       62.75       19.26     33.13 o 
   3   1  20        0.91      -23.77     34.24 o 
   4   1  20      336.01      348.25     89.69 o 
   5   1  20       24.15      -51.61     39.14 o 
   6   1  20       46.06       21.96     41.95 o 
 -12   2  20        0.79      -19.90     39.22 o 
 -11   2  20       15.06        7.11     38.77 o 
 -10   2  20      244.20      211.62     46.25 o 
  -9   2  20        0.27       -2.47     41.29 o 
  -8   2  20       71.19       34.39     41.99 o 
  -7   2  20       85.15       45.31     47.09 o 
  -6   2  20      132.54      120.47     29.42 o 
  -5   2  20        0.15       13.64     27.81 o 
  -4   2  20      144.20      178.87     59.32 o 
  -3   2  20      384.69      349.70     35.44 o 
  -2   2  20        3.16      -27.79     27.76 o 
  -1   2  20        0.81       -2.32     34.58 o 
   0   2  20      577.85      637.31     83.76 o 
   1   2  20        4.29      -11.25     28.04 o 
   2   2  20      184.42      168.49     32.29 o 
   3   2  20        4.50      -41.32     38.53 o 
   4   2  20      214.72      245.60     53.38 o 
  -9   3  20       35.73      130.43     52.08 o 
  -8   3  20        0.79       43.84     76.01 o 
  -7   3  20       19.73       29.92     49.88 o 
  -6   3  20      410.09      386.57     56.74 o 
  -5   3  20       55.47       58.02     54.78 o 
  -4   3  20       17.41      -36.26     46.37 o 
  -3   3  20       65.21       79.60     34.34 o 
  -2   3  20      229.60      273.54    134.24 o 
  -1   3  20       18.82       -6.51     39.94 o 
   0   3  20       53.99       40.01     41.49 o 
   1   3  20       54.27      -37.65     40.82 o 
 -13   0  21      123.46      102.59     55.51 o 
 -11   0  21       89.21       95.35     54.51 o 
  -9   0  21      796.48      902.67     82.94 o 
  -7   0  21      204.63      214.32     63.66 o 
  -5   0  21     1122.77     1187.67    161.16 o 
  -3   0  21        4.02      -43.40     28.93 o 
  -1   0  21      135.82      133.63     33.59 o 
   1   0  21      965.05      906.56     77.59 o 
   3   0  21      295.78      239.32     61.67 o 
   5   0  21      168.76      198.39     63.66 o 
 -13   1  21      123.91      137.21     39.66 o 
 -12   1  21       44.71       20.11     38.75 o 
 -11   1  21       79.50       83.64     58.72 o 
 -10   1  21        4.94      -11.49     38.84 o 
  -9   1  21       31.43        3.53     41.55 o 
  -8   1  21        0.92       27.22     41.61 o 
  -7   1  21      373.60      472.27     37.20 o 
  -6   1  21       18.43       35.35     27.47 o 
  -5   1  21       25.72       -8.85     38.09 o 
  -4   1  21       47.18       35.85     27.74 o 
  -3   1  21     1192.66     1199.63     49.79 o 
  -2   1  21        0.65        1.48     22.57 o 
  -1   1  21      148.22      163.39     26.09 o 
   0   1  21       11.22      -19.41     25.77 o 
   1   1  21       58.32       -6.51     27.17 o 
   2   1  21       17.50      -26.57     33.92 o 
   3   1  21       93.06      122.01     40.92 o 
   4   1  21       19.68        4.69     39.44 o 
   5   1  21        0.24      -61.37     40.91 o 
 -11   2  21       33.54       27.21     43.76 o 
 -10   2  21        5.81      -63.55     42.37 o 
  -9   2  21      284.97      271.38     51.85 o 
  -8   2  21       12.26        1.21     53.79 o 
  -7   2  21        5.66      -34.72     28.68 o 
  -6   2  21        6.33       12.41     28.33 o 
  -5   2  21      305.23      365.52     45.48 o 
  -4   2  21        7.97       -3.95     28.97 o 
  -3   2  21      125.10      107.08     32.51 o 
  -2   2  21       80.29       88.57     32.42 o 
  -1   2  21       78.22      127.92     39.17 o 
   0   2  21       32.54        6.98     36.52 o 
   1   2  21      376.51      450.36     38.78 o 
   2   2  21       15.04      -38.52     29.99 o 
   3   2  21       63.18       24.50     40.84 o 
  -7   3  21       73.08       49.43     72.89 o 
  -6   3  21      107.87       48.98     51.75 o 
  -5   3  21        3.33      -14.39     50.42 o 
  -4   3  21        3.44      -20.21     49.26 o 
  -3   3  21      561.46      633.01     70.84 o 
  -2   3  21        5.76      -45.86     38.74 o 
  -1   3  21       96.05      111.18     44.88 o 
 -12   0  22       38.85       -2.99     54.24 o 
 -10   0  22      191.26      197.94     60.49 o 
  -8   0  22        5.36       50.34     59.49 o 
  -6   0  22      551.45      429.56     77.33 o 
  -4   0  22       87.44      100.29     52.84 o 
  -2   0  22       40.54       16.48     31.96 o 
   0   0  22      301.04      341.64     42.13 o 
   2   0  22        2.30      -74.02     49.34 o 
   4   0  22      296.62      450.11     75.16 o 
 -12   1  22      260.32      293.02     47.80 o 
 -11   1  22       15.32       24.20     41.57 o 
 -10   1  22       53.14       -5.97     42.23 o 
  -9   1  22        5.34       27.59     44.23 o 
  -8   1  22      344.77      322.71     53.07 o 
  -7   1  22       34.96       59.97     29.45 o 
  -6   1  22      193.61      192.05     59.16 o 
  -5   1  22        0.46      -33.46     27.75 o 
  -4   1  22      341.20      334.29     35.07 o 
  -3   1  22        6.48       18.87     24.00 o 
  -2   1  22      730.00      724.34     36.22 o 
  -1   1  22        0.85        3.87     24.13 o 
   0   1  22      321.33      336.91     74.84 o 
   1   1  22        0.06      -35.59     34.56 o 
   2   1  22      205.03      227.89     41.85 o 
   3   1  22       37.89      -40.82     38.94 o 
 -10   2  22      232.24      211.00     52.33 o 
  -9   2  22        3.50       18.61     48.00 o 
  -8   2  22        0.76        0.81     47.28 o 
  -7   2  22       37.33        1.31     31.56 o 
  -6   2  22      656.54      712.87     99.34 o 
  -5   2  22        1.65       10.36     37.58 o 
  -4   2  22       54.15      -24.56     53.18 o 
  -3   2  22        3.21      -40.00     31.18 o 
  -2   2  22       45.75       34.87     38.53 o 
  -1   2  22       16.31       15.22     38.49 o 
   0   2  22      298.86      226.61     63.02 o 
   1   2  22       81.51       98.89     33.53 o 
 -11   0  23      274.02      255.16     68.73 o 
  -9   0  23      226.76      227.19     71.26 o 
  -7   0  23      483.97      467.22     79.14 o 
  -5   0  23      428.38      437.21    103.54 o 
  -3   0  23      227.84      249.01     53.56 o 
  -1   0  23      522.15      577.11     49.36 o 
   1   0  23       15.56       49.26     53.42 o 
 -11   1  23       13.73       45.50     45.30 o 
 -10   1  23        5.56       -2.08     46.04 o 
  -9   1  23      208.22      197.13     51.73 o 
  -8   1  23        1.56      -42.88     48.28 o 
  -7   1  23       29.95      -22.45     30.80 o 
  -6   1  23        5.07      -17.35     29.76 o 
  -5   1  23       39.08       -2.80     37.91 o 
  -4   1  23        4.20        9.05     38.65 o 
  -3   1  23      575.52      682.74     48.29 o 
  -2   1  23       22.28        3.17     25.69 o 
  -1   1  23       72.22       20.12     47.83 o 
   0   1  23        0.01       -1.62     29.30 o 
   1   1  23      348.95      356.99     46.86 o 
   2   1  23        2.60      -17.98     37.66 o 
  -8   2  23        2.13       35.70     51.80 o 
  -7   2  23      267.37      368.59     71.04 o 
  -6   2  23        0.01      -28.54     37.09 o 
  -5   2  23      140.30      147.17     35.97 o 
  -4   2  23        5.63      -33.79     33.08 o 
  -3   2  23      139.49      211.86     37.78 o 
  -2   2  23        2.41      -47.37     38.27 o 
  -1   2  23      134.45      161.96     43.93 o 
 -10   0  24       37.93       31.51     69.81 o 
  -8   0  24       92.16       51.16     69.45 o 
  -6   0  24      629.67      455.73     82.76 o 
  -4   0  24      307.62      303.96     51.43 o 
  -2   0  24      213.10      281.23     42.90 o 
   0   0  24       34.61       64.11     54.33 o 
  -9   1  24        3.28      -28.95     51.60 o 
  -8   1  24       87.30      114.91     54.99 o 
  -7   1  24        0.14      -15.47     32.34 o 
  -6   1  24       73.56       30.98     36.48 o 
  -5   1  24        0.09       27.15     32.75 o 
  -4   1  24      439.84      471.80     62.80 o 
  -3   1  24       17.88       17.85     27.57 o 
  -2   1  24       22.69       18.57     26.95 o 
  -1   1  24        0.29       -1.78     30.49 o 
   0   1  24      347.53      402.62     48.15 o 
  -7   0  25      336.23      215.59     79.68 o 
  -5   0  25       37.24       23.68     39.04 o 
  -3   0  25      312.76      442.31     62.75 o 
  -5   1  25      172.54      162.76     37.52 o 
                                                 
